# Supplementary material for: LETR1 is a lymphatic endothelial-specific lncRNA governing cell proliferation and migration through KLF4 and SEMA3C
Source: Nat Commun. 2021 Feb 10;12:925. doi: 10.1038/s41467-021-21217-0 (PMC7876020; doi:10.1038/s41467-021-21217-0)
Supplement: Supplementary file 3 — Supplementary Data 1 [file 41467_2021_21217_MOESM3_ESM.xlsx]

## Sheet: RNA-Seq
Supplementary Data 1
Pan-endothelial-specific lncRNAs compared to dermal fibroblast (DFs) determined by RNA-Seq
FDR < 0.01 & log2FC > 1
			LECs against DFs				BECs against DFs
lncRNA ID	lncRNA Name	lncRNA Category	logFC	logCPM	P-value	FDR	logFC	logCPM	P-value	FDR
CATG00000000036	CATG00000000036.1	sense intronic	1.66636	-0.941164	0.00021161	0.000758592	1.3847	-1.22025	0.00196978	0.00721905
CATG00000000191	CATG00000000191.1	sense overlap RNA	2.12929	-1.25442	4.87e-05	0.000198311	1.81409	-1.57684	0.000933265	0.00372655
CATG00000000192	CATG00000000192.1	sense overlap RNA	2.62487	-2.03398	6.48e-06	3.1e-05	2.09943	-2.50462	0.000486195	0.0020753
CATG00000000218	CATG00000000218.1	intergenic	7.50475	-1.15515	9.68e-23	2.32e-21	7.42077	-1.34228	1.41e-22	5.48e-21
CATG00000000425	CATG00000000425.1	intergenic	2.60626	-2.2013	0.000103865	0.000395435	2.30604	-2.52044	0.000897186	0.00359479
CATG00000000439	CATG00000000439.1	sense overlap RNA	3.23855	-3.28987	0.000107324	0.000407019	3.20836	-3.42614	0.000260419	0.00118462
CATG00000000780	CATG00000000780.1	sense intronic	4.84376	-2.7899	2.18e-08	1.52e-07	4.45462	-3.21022	1.3e-06	9.56e-06
CATG00000001114	CATG00000001114.1	sense overlap RNA	1.80263	-1.28788	6.65e-05	0.000263254	2.01436	-1.25389	1.06e-05	6.47e-05
CATG00000001574	CATG00000001574.1	sense overlap RNA	2.98696	-3.45338	0.000905985	0.00284642	3.40097	-3.30109	6.06e-05	0.000319448
CATG00000001619	CATG00000001619.1	divergent	2.07725	-1.23988	3.66e-06	1.83e-05	1.94709	-1.43693	1.9e-05	0.000110649
CATG00000001693	CATG00000001693.1	sense intronic	7.1103	2.50726	7.85e-39	4.21e-37	3.26842	-1.19541	6.48e-08	5.91e-07
CATG00000001696	CATG00000001696.1	sense intronic	5.26415	1.35749	1.89e-27	5.96e-26	2.28775	-1.33602	8.13e-07	6.21e-06
CATG00000001698	CATG00000001698.1	sense intronic	6.21272	0.561705	1.16e-28	3.95e-27	3.05179	-2.37118	1.19e-07	1.04e-06
CATG00000001701	CATG00000001701.1	sense intronic	6.4165	-0.0586251	1.2e-24	3.23e-23	2.98779	-3.11958	0.000136557	0.000664399
CATG00000001856	CATG00000001856.1	intergenic	1.81904	-0.353202	4.74e-05	0.000193433	1.76699	-0.492266	5.42e-05	0.000288862
CATG00000001868	CATG00000001868.1	sense intronic	9.0766	-1.40253	7.94e-22	1.79e-20	7.60437	-2.80997	1.5e-11	2.21e-10
CATG00000001874	CATG00000001874.1	sense intronic	8.17166	-2.23557	1.01e-14	1.33e-13	8.13852	-2.34259	4.42e-15	9.33e-14
CATG00000001881	CATG00000001881.1	intergenic	8.52323	-1.91611	1.68e-15	2.34e-14	8.40575	-2.10202	1.07e-16	2.59e-15
CATG00000001882	CATG00000001882.1	intergenic	7.23993	-3.02638	3.73e-09	2.84e-08	7.46609	-2.92774	1.05e-10	1.4e-09
CATG00000001883	CATG00000001883.1	intergenic	5.40395	-2.99648	8.3e-09	6.04e-08	6.0908	-2.54899	4.83e-12	7.52e-11
CATG00000001950	CATG00000001950.1	intergenic	2.89854	-2.18738	1.96e-05	8.55e-05	2.73823	-2.42374	5.43e-05	0.00028929
CATG00000001951	CATG00000001951.1	intergenic	3.70087	-2.33152	5.38e-08	3.56e-07	3.38849	-2.6979	5.52e-06	3.59e-05
CATG00000001955	CATG00000001955.1	intergenic	3.17723	-0.617653	2.33e-10	2.04e-09	2.86011	-0.986547	5.13e-10	6.24e-09
CATG00000001956	CATG00000001956.1	intergenic	3.21517	-2.21102	0.000299616	0.00104366	2.57263	-2.79903	0.00194679	0.00714334
CATG00000001957	CATG00000001957.1	sense overlap RNA	2.24068	-2.91935	0.000636587	0.00206502	2.3352	-2.96992	0.00200637	0.0073424
CATG00000002046	CATG00000002046.1	sense intronic	1.36165	0.691965	0.00116898	0.00357808	1.28974	0.548077	0.00186151	0.00688373
CATG00000002047	CATG00000002047.1	sense overlap RNA	1.85412	-0.813522	2.37e-05	0.000101852	2.20795	-0.673626	1.43e-06	1.04e-05
CATG00000002053	CATG00000002053.1	sense intronic	2.17516	-1.22744	4.44e-06	2.18e-05	1.97851	-1.47038	8.72e-05	0.000445008
CATG00000002270	CATG00000002270.1	sense intronic	2.2165	-2.49451	0.00211849	0.00610909	2.57767	-2.36753	0.00013516	0.000658279
CATG00000002350	CATG00000002350.1	sense overlap RNA	2.05171	-1.19718	3.46e-05	0.000144693	1.81035	-1.46863	0.000422377	0.00183046
CATG00000002663	CATG00000002663.1	sense intronic	3.51323	-0.649471	1.18e-12	1.28e-11	2.14536	-1.82424	2.4e-05	0.000137065
CATG00000002664	CATG00000002664.1	sense intronic	4.86427	-0.676262	9.05e-15	1.19e-13	2.36802	-2.80364	0.00208457	0.00759101
CATG00000002667	CATG00000002667.1	sense intronic	4.34629	-0.689123	5.79e-16	8.31e-15	3.37646	-1.64159	4.96e-10	6.05e-09
CATG00000002669	CATG00000002669.1	sense overlap RNA	4.40876	0.160007	1.84e-18	3.21e-17	2.62158	-1.46919	1.13e-07	9.89e-07
CATG00000002765	CATG00000002765.1	sense intronic	3.04995	0.734445	6.09e-08	4e-07	3.12561	0.692686	1.33e-12	2.22e-11
CATG00000002955	CATG00000002955.1	divergent	3.1531	-0.901198	8.23e-11	7.58e-10	1.85601	-1.96638	0.000343112	0.00151813
CATG00000003129	CATG00000003129.1	sense intronic	2.4405	-1.85532	1.42e-05	6.35e-05	2.88645	-1.63917	1.24e-07	1.08e-06
CATG00000003130	CATG00000003130.1	sense intronic	3.22974	-2.37132	6.54e-08	4.28e-07	3.01284	-2.65095	2.97e-06	2.04e-05
CATG00000003131	CATG00000003131.1	sense overlap RNA	3.31429	-1.82031	1.58e-09	1.26e-08	2.26599	-2.69627	0.000812256	0.00329455
CATG00000003191	CATG00000003191.1	sense intronic	2.2855	-0.347043	2.11e-06	1.1e-05	2.43176	-0.344508	4.29e-07	3.43e-06
CATG00000003193	CATG00000003193.1	sense overlap RNA	2.77594	-2.22998	0.00010312	0.000392935	2.8879	-2.2663	3.26e-05	0.000181825
CATG00000003196	CATG00000003196.1	sense overlap RNA	2.74891	-0.700742	5.04e-09	3.77e-08	2.82014	-0.752991	2.06e-09	2.31e-08
CATG00000003198	CATG00000003198.1	sense intronic	3.89237	-1.57132	2.19e-12	2.33e-11	3.75247	-1.80779	4.38e-11	6.07e-10
CATG00000003199	CATG00000003199.1	sense overlap RNA	3.43382	-3.13831	2.63e-05	0.000112288	2.89351	-3.60073	0.000771996	0.00314387
CATG00000003201	CATG00000003201.1	sense intronic	4.06961	-0.619965	1.16e-15	1.64e-14	2.91124	-1.70599	1.04e-08	1.07e-07
CATG00000003486	CATG00000003486.1	sense overlap RNA	1.40025	-0.618197	0.00130561	0.00395443	1.33862	-0.757972	0.00186765	0.00690138
CATG00000003488	CATG00000003488.1	sense overlap RNA	1.92529	-0.843729	1.82e-05	8e-05	1.69321	-1.10428	0.000130678	0.000639841
CATG00000003489	CATG00000003489.1	sense overlap RNA	2.22232	-1.53642	1.55e-05	6.9e-05	1.90106	-1.87024	0.00129731	0.00499598
CATG00000003490	CATG00000003490.1	sense overlap RNA	1.72934	-1.68193	0.000476524	0.00158648	1.77577	-1.76162	0.000141183	0.000684426
CATG00000003492	CATG00000003492.1	sense overlap RNA	1.58414	-1.29843	0.000770412	0.00245354	2.14886	-1.03118	1.3e-05	7.82e-05
CATG00000003767	CATG00000003767.1	sense intronic	2.04125	-1.027	1.29e-05	5.84e-05	1.90206	-1.22948	3.26e-05	0.000182026
CATG00000003768	CATG00000003768.1	sense intronic	2.06718	0.965238	5.83e-06	2.81e-05	1.79115	0.669547	8.93e-05	0.000454437
CATG00000003839	CATG00000003839.1	sense overlap RNA	3.13322	-1.7752	3.03e-06	1.53e-05	2.13675	-2.60211	0.00161787	0.00607161
CATG00000003841	CATG00000003841.1	sense overlap RNA	1.29579	-0.848495	0.00346134	0.00945768	2.04479	-0.465324	3.6e-06	2.43e-05
CATG00000004071	CATG00000004071.1	sense overlap RNA	2.35917	-1.23355	8.8e-05	0.00033985	2.05073	-1.56492	0.000989783	0.00392997
CATG00000004073	CATG00000004073.1	sense intronic	2.19364	-2.1915	0.00249638	0.00706283	2.33469	-2.21245	0.000613361	0.00256043
CATG00000004074	CATG00000004074.1	sense overlap RNA	2.64517	-2.91909	0.000252175	0.000889919	2.25788	-3.27052	0.00169441	0.00632755
CATG00000004075	CATG00000004075.1	sense overlap RNA	3.29649	-1.95997	3.95e-09	2.99e-08	2.62031	-2.57996	1.1e-05	6.75e-05
CATG00000004304	CATG00000004304.1	sense overlap RNA	4.48579	0.653267	5.11e-21	1.07e-19	2.34517	-1.26654	2.96e-07	2.43e-06
CATG00000004305	CATG00000004305.1	sense overlap RNA	4.35173	0.718946	2.43e-19	4.51e-18	2.13675	-1.23232	6.09e-06	3.92e-05
CATG00000004306	CATG00000004306.1	sense overlap RNA	4.38781	-1.73396	4.77e-14	5.91e-13	2.43596	-3.30479	0.000781082	0.00317873
CATG00000004377	CATG00000004377.1	sense overlap RNA	2.85498	-3.28525	0.000335472	0.0011544	4.40598	-2.25607	1.92e-11	2.78e-10
CATG00000004852	CATG00000004852.1	divergent	2.29823	-1.20687	2.56e-06	1.32e-05	3.28633	-0.539377	3.76e-11	5.26e-10
CATG00000004986	CATG00000004986.1	sense intronic	2.517	-1.13362	1.23e-06	6.72e-06	3.14945	-0.744971	1.47e-09	1.69e-08
CATG00000004987	CATG00000004987.1	sense overlap RNA	3.07314	-0.938744	1.51e-09	1.21e-08	3.39491	-0.784372	2e-11	2.9e-10
CATG00000005720	CATG00000005720.1	antisense	7.15222	-3.09489	1.56e-09	1.24e-08	7.61225	-2.80588	3.26e-11	4.61e-10
CATG00000005800	CATG00000005800.1	sense overlap RNA	3.0483	-2.1651	2.27e-06	1.18e-05	2.441	-2.71338	0.000547555	0.00231086
CATG00000006110	CATG00000006110.1	sense intronic	3.22008	-2.82109	0.00031133	0.0010797	3.72323	-2.57537	1.6e-05	9.47e-05
CATG00000006114	CATG00000006114.1	sense intronic	1.36231	-0.910417	0.00214159	0.00616772	1.39813	-0.992406	0.00167091	0.00624826
CATG00000006156	CATG00000006156.1	sense overlap RNA	4.66642	-1.69612	1.32e-13	1.58e-12	2.83857	-3.23073	0.000247236	0.0011311
CATG00000006249	CATG00000006249.1	sense intronic	1.85234	0.767904	4.56e-06	2.24e-05	1.489	0.424718	0.000216825	0.00100547
CATG00000006390	CATG00000006390.1	sense intronic	1.68308	-1.11771	0.00109369	0.00336695	2.10953	-0.936776	5.04e-05	0.000270998
CATG00000006482	CATG00000006482.1	sense intronic	1.59922	0.965029	4.57e-05	0.000187304	1.93369	1.09426	7.18e-07	5.53e-06
CATG00000006484	CATG00000006484.1	sense intronic	1.87987	1.44269	3.96e-06	1.97e-05	1.93297	1.38112	1.46e-06	1.06e-05
CATG00000006509	CATG00000006509.1	intergenic	2.60692	-1.69556	1.2e-07	7.6e-07	2.52552	-1.86736	1.86e-06	1.32e-05
CATG00000006560	CATG00000006560.1	intergenic	6.11886	-3.83447	1.14e-05	5.21e-05	8.77374	-1.76033	8.03e-19	2.37e-17
CATG00000006688	CATG00000006688.1	sense intronic	2.48957	0.268131	2.88e-08	1.97e-07	1.75445	-0.367585	6.35e-05	0.000332777
CATG00000006696	CATG00000006696.1	sense intronic	1.91645	0.249565	4.68e-06	2.3e-05	1.55391	-0.0958539	0.00016977	0.000806003
CATG00000006697	CATG00000006697.1	sense overlap RNA	2.57844	-1.40505	1.8e-07	1.11e-06	2.11828	-1.84845	8.36e-05	0.000428744
CATG00000006774	CATG00000006774.1	sense overlap RNA	1.506	-1.97752	0.00206037	0.00595965	2.11246	-1.70234	1.06e-05	6.51e-05
CATG00000007174	CATG00000007174.1	intergenic	11.3437	0.803085	2.11e-38	1.1e-36	7.34378	-3.02703	3.66e-10	4.54e-09
CATG00000007433	CATG00000007433.1	sense intronic	2.3022	0.4756	9.97e-08	6.36e-07	2.20421	0.299601	6.85e-08	6.22e-07
CATG00000007448	CATG00000007448.1	sense overlap RNA	1.42459	0.868829	0.000342911	0.00117779	1.42712	0.770599	0.000510222	0.0021693
CATG00000007495	CATG00000007495.1	sense intronic	1.29656	0.63392	0.00160808	0.00477654	1.23855	0.499481	0.00221902	0.00801802
CATG00000007625	CATG00000007625.1	sense overlap RNA	2.13504	-2.98154	0.00172482	0.00508317	2.37018	-2.95546	0.000820014	0.00332157
CATG00000007700	CATG00000007700.1	divergent	4.16397	-2.61551	1.53e-08	1.08e-07	3.42768	-3.29498	0.000198808	0.0009286
CATG00000007794	CATG00000007794.1	intergenic	6.11886	-3.83447	1.14e-05	5.21e-05	6.54863	-3.63403	1.24e-06	9.15e-06
CATG00000007799	CATG00000007799.1	intergenic	2.94171	-0.700655	2.79e-09	2.16e-08	3.83166	-0.0531074	2.96e-14	5.84e-13
CATG00000007800	CATG00000007800.1	sense overlap RNA	2.02946	-3.04399	0.00298747	0.00830009	3.4626	-2.17167	5.5e-09	5.83e-08
CATG00000008007	CATG00000008007.1	sense intronic	3.3422	0.516916	5.92e-14	7.26e-13	2.67325	-0.142183	6.16e-10	7.42e-09
CATG00000008008	CATG00000008008.1	sense intronic	3.47484	-2.33117	1.06e-07	6.74e-07	3.11238	-2.72422	3.6e-06	2.43e-05
CATG00000008009	CATG00000008009.1	sense overlap RNA	3.02579	-2.7945	1.54e-05	6.85e-05	2.98164	-2.94517	2.76e-05	0.000156125
CATG00000008011	CATG00000008011.1	sense overlap RNA	3.10954	-0.562141	7.2e-11	6.66e-10	2.61819	-1.06513	4.2e-08	3.95e-07
CATG00000008012	CATG00000008012.1	sense intronic	2.81675	2.59666	1.3e-13	1.55e-12	1.94123	1.82291	2.45e-07	2.03e-06
CATG00000008402	CATG00000008402.1	intergenic	3.01649	0.897708	2.78e-11	2.68e-10	2.02503	0.0236203	8.22e-06	5.17e-05
CATG00000008416	CATG00000008416.1	divergent	3.38835	0.144293	3.11e-14	3.93e-13	2.59673	-0.611013	1.04e-08	1.06e-07
CATG00000008477	CATG00000008477.1	sense overlap RNA	3.88249	-1.98207	1.11e-10	1.01e-09	2.24535	-3.26319	0.00228534	0.00823218
CATG00000008554	CATG00000008554.1	sense overlap RNA	2.22627	-2.3	5.55e-05	0.000223551	1.88214	-2.62658	0.00279849	0.009833
CATG00000008642	CATG00000008642.1	sense intronic	1.36981	-0.635492	0.00239491	0.00681871	1.48674	-0.666083	0.000980637	0.00389723
CATG00000008643	CATG00000008643.1	sense intronic	1.49896	0.0529558	0.000498033	0.00165053	1.62962	0.0357742	0.000128434	0.000630687
CATG00000008705	CATG00000008705.1	sense intronic	1.48975	1.09391	0.000264357	0.000928922	1.72977	1.15334	8.03e-06	5.06e-05
CATG00000008706	CATG00000008706.1	sense intronic	1.35005	-0.226036	0.00127971	0.00388275	2.12441	0.190881	3.19e-07	2.6e-06
CATG00000008713	CATG00000008713.1	sense overlap RNA	1.99227	-2.86423	0.00160005	0.00475722	2.30516	-2.78717	0.00027447	0.00124091
CATG00000008744	CATG00000008744.1	sense intronic	2.39451	-1.03047	3.76e-07	2.22e-06	3.23657	-0.473326	3.19e-11	4.52e-10
CATG00000008747	CATG00000008747.1	sense intronic	1.50808	-1.90615	0.00239849	0.00682705	2.47498	-1.37145	1.75e-07	1.48e-06
CATG00000008748	CATG00000008748.1	sense overlap RNA	1.7963	-1.60952	0.000640867	0.00207697	2.68076	-1.09266	4.31e-08	4.05e-07
CATG00000008753	CATG00000008753.1	sense intronic	4.59979	-3.57728	1.63e-05	7.24e-05	5.01288	-3.4065	9.45e-07	7.11e-06
CATG00000008855	CATG00000008855.1	sense intronic	1.85561	-1.3354	8.09e-05	0.000314765	1.71388	-1.53469	0.000293713	0.00131925
CATG00000008857	CATG00000008857.1	sense intronic	2.10879	0.0971272	0.000116702	0.00043965	1.79605	-0.226386	0.000770157	0.00313764
CATG00000008859	CATG00000008859.1	sense overlap RNA	2.82665	-2.94438	1.73e-05	7.63e-05	2.55853	-3.23016	0.000352836	0.00155622
CATG00000009338	CATG00000009338.1	sense intronic	1.51204	0.0393424	0.000740142	0.00236848	1.83774	0.15359	1.79e-05	0.000104788
CATG00000009545	CATG00000009545.1	intergenic	3.02438	-1.96387	6.2e-05	0.000246919	3.71347	-1.5252	1.01e-10	1.34e-09
CATG00000010018	CATG00000010018.1	sense overlap RNA	9.09998	-1.3806	2.72e-22	6.32e-21	7.7304	-2.70096	3.77e-12	5.95e-11
CATG00000010019	CATG00000010019.1	sense overlap RNA	6.60788	-1.26054	1.2e-21	2.65e-20	5.42778	-2.44498	1.69e-11	2.48e-10
CATG00000010053	CATG00000010053.1	sense intronic	2.70975	-0.308374	2.67e-09	2.06e-08	1.96367	-0.968965	1.35e-05	8.13e-05
CATG00000010054	CATG00000010054.1	sense overlap RNA	2.26458	-1.30134	4.9e-06	2.39e-05	1.79225	-1.73079	0.000479049	0.00204854
CATG00000010255	CATG00000010255.1	sense overlap RNA	3.79631	1.95871	5.86e-19	1.06e-17	2.62042	0.855947	3.93e-10	4.86e-09
CATG00000010259	CATG00000010259.1	sense intronic	3.9345	-1.80926	1.47e-10	1.32e-09	2.93906	-2.70346	8.14e-06	5.12e-05
CATG00000010260	CATG00000010260.1	sense intronic	4.08285	-0.198429	1.45e-14	1.88e-13	2.80132	-1.39441	8.33e-08	7.48e-07
CATG00000010262	CATG00000010262.1	sense intronic	3.7341	-0.0497378	8.96e-13	9.89e-12	2.82704	-0.92028	2.01e-08	1.98e-07
CATG00000010294	CATG00000010294.1	sense overlap RNA	4.19896	-2.5606	2.68e-09	2.07e-08	4.49009	-2.45194	7.49e-10	8.93e-09
CATG00000010296	CATG00000010296.1	sense overlap RNA	4.86417	-3.39857	1.64e-06	8.72e-06	5.2203	-3.25029	3.85e-07	3.09e-06
CATG00000010300	CATG00000010300.1	sense overlap RNA	2.99954	-1.40653	1.81e-06	9.56e-06	3.53332	-1.07897	1.9e-11	2.76e-10
CATG00000010675	CATG00000010675.1	sense overlap RNA	3.82506	-2.84875	2.63e-07	1.58e-06	3.69701	-3.06759	1.96e-06	1.39e-05
CATG00000011089	CATG00000011089.1	sense overlap RNA	6.58097	-2.00999	4.72e-16	6.84e-15	7.31107	-1.44595	4.68e-22	1.74e-20
CATG00000011091	CATG00000011091.1	sense overlap RNA	6.80886	-3.35721	1.25e-07	7.87e-07	8.22963	-2.25319	3.33e-13	5.94e-12
CATG00000011093	CATG00000011093.1	sense overlap RNA	3.97439	-3.44875	8.23e-05	0.000319802	4.94456	-2.85022	1.55e-09	1.77e-08
CATG00000011096	CATG00000011096.1	sense overlap RNA	7.39113	-2.90292	1.14e-10	1.03e-09	7.76261	-2.67361	2.24e-12	3.64e-11
CATG00000011286	CATG00000011286.1	antisense	6.02486	-1.7824	2.77e-16	4.1e-15	4.34825	-3.28748	2.91e-06	2e-05
CATG00000011358	CATG00000011358.1	sense overlap RNA	1.59205	-0.606884	0.000509327	0.00168472	3.35346	0.634023	8.57e-14	1.62e-12
CATG00000011503	CATG00000011503.1	sense intronic	3.38503	-2.5429	3.63e-06	1.82e-05	3.24866	-2.7685	1.28e-05	7.72e-05
CATG00000011560	CATG00000011560.1	sense overlap RNA	2.89122	-3.49487	0.00117862	0.00360475	3.13609	-3.46289	0.00019672	0.000920119
CATG00000011562	CATG00000011562.1	sense overlap RNA	4.95706	-2.2836	4.05e-12	4.2e-11	4.61608	-2.69086	7.71e-09	8.02e-08
CATG00000011564	CATG00000011564.1	sense overlap RNA	2.78674	-2.32542	2.31e-05	9.94e-05	2.55617	-2.60264	3.25e-05	0.000181134
CATG00000011565	CATG00000011565.1	sense overlap RNA	4.02913	-1.33713	1.55e-13	1.83e-12	3.46105	-1.93146	1.67e-09	1.91e-08
CATG00000011704	CATG00000011704.1	sense intronic	1.64543	-1.52535	0.000504695	0.00167066	1.92773	-1.45183	6.83e-05	0.000356095
CATG00000011816	CATG00000011816.1	sense intronic	3.12812	-1.01169	3.21e-10	2.77e-09	1.64709	-2.18121	0.0020665	0.00753426
CATG00000011820	CATG00000011820.1	sense intronic	2.79401	0.0990429	5.3e-10	4.43e-09	1.56944	-0.893528	0.000550864	0.00232353
CATG00000011900	CATG00000011900.1	sense overlap RNA	2.12527	-0.307767	4.38e-06	2.16e-05	2.3317	-0.262053	2.93e-07	2.4e-06
CATG00000012060	CATG00000012060.1	sense intronic	1.35886	0.0514717	0.00174952	0.00514373	1.92395	0.322629	6.79e-06	4.34e-05
CATG00000012559	CATG00000012559.1	intergenic	3.786	-2.22976	1.82e-06	9.62e-06	2.93664	-2.98366	8.79e-05	0.000447974
CATG00000012563	CATG00000012563.1	sense overlap RNA	3.96995	-3.07254	7.17e-06	3.39e-05	3.94419	-3.21477	5.89e-06	3.8e-05
CATG00000012564	CATG00000012564.1	sense overlap RNA	3.3753	-1.89591	5.11e-08	3.39e-07	2.68146	-2.53414	7.15e-05	0.000370984
CATG00000013455	CATG00000013455.1	sense intronic	2.01345	-0.722418	2.5e-05	0.000107101	1.97681	-0.853466	4.12e-05	0.000225651
CATG00000013460	CATG00000013460.1	sense overlap RNA	2.36713	-1.6981	3.2e-06	1.61e-05	2.18989	-1.9323	4.27e-05	0.000232713
CATG00000013462	CATG00000013462.1	sense overlap RNA	1.37749	-0.408897	0.00261919	0.00736998	1.35118	-0.526672	0.00216421	0.00783805
CATG00000013463	CATG00000013463.1	sense overlap RNA	1.57917	-0.83465	0.000286488	0.00100094	1.56472	-0.949399	0.000580767	0.00243745
CATG00000013468	CATG00000013468.1	sense intronic	1.76046	-0.543433	6.42e-05	0.00025497	1.39364	-0.879986	0.00109955	0.00431941
CATG00000013474	CATG00000013474.1	sense intronic	2.17838	-0.707189	1.67e-06	8.89e-06	2.177	-0.815258	1.61e-06	1.16e-05
CATG00000013475	CATG00000013475.1	sense intronic	2.16185	-1.47735	3.54e-05	0.000148056	1.8926	-1.77027	0.000124698	0.000613535
CATG00000013476	CATG00000013476.1	sense intronic	1.96689	-0.357409	1.34e-05	6.04e-05	2.08571	-0.377391	4.34e-06	2.89e-05
CATG00000013480	CATG00000013480.1	sense intronic	1.52351	2.32072	0.000174082	0.000634737	1.55518	2.24351	9.6e-05	0.000484256
CATG00000013486	CATG00000013486.1	sense intronic	1.43769	1.21886	0.000672484	0.00216931	1.54242	1.18734	5.58e-05	0.000296558
CATG00000013656	CATG00000013656.1	sense overlap RNA	3.71364	-2.1181	5.97e-09	4.41e-08	2.67529	-2.9921	0.000411236	0.00178626
CATG00000014090	CATG00000014090.1	sense overlap RNA	1.87803	-2.50768	0.000882354	0.00277916	1.80102	-2.66327	0.00230201	0.00828533
CATG00000014108	CATG00000014108.1	divergent	2.92501	-2.71637	1.36e-05	6.11e-05	2.36252	-3.19441	0.0010379	0.0041033
CATG00000014142	CATG00000014142.1	intergenic	2.05976	-2.48955	0.00104589	0.00323203	2.06437	-2.59685	0.000993368	0.00394317
CATG00000014511	CATG00000014511.1	sense intronic	2.36667	-1.40151	7.35e-07	4.14e-06	2.18754	-1.64057	6.88e-06	4.39e-05
CATG00000014514	CATG00000014514.1	sense overlap RNA	1.63696	-0.114122	0.000149431	0.000551639	1.66258	-0.200122	8.12e-05	0.000417394
CATG00000014516	CATG00000014516.1	sense intronic	2.06099	-0.829258	9.21e-06	4.28e-05	2.13489	-0.883519	5.43e-06	3.53e-05
CATG00000014519	CATG00000014519.1	sense overlap RNA	2.0932	-2.63082	0.000798678	0.00253735	2.3652	-2.56919	0.000130735	0.000640019
CATG00000014739	CATG00000014739.1	intergenic	2.9013	-2.71286	0.000186938	0.000677767	2.59278	-3.04011	0.00234249	0.00840409
CATG00000015309	CATG00000015309.1	sense intronic	2.40371	-1.79631	7.6e-06	3.58e-05	2.52491	-1.82574	2.7e-06	1.87e-05
CATG00000015731	CATG00000015731.1	sense intronic	2.95079	-3.44867	0.000612441	0.00199582	4.32016	-2.59846	9.91e-09	1.02e-07
CATG00000015733	CATG00000015733.1	sense intronic	7.90863	-2.46562	4.6e-13	5.21e-12	9.222	-1.3315	5.87e-23	2.32e-21
CATG00000015958	CATG00000015958.1	divergent	4.51308	-2.29586	2.47e-08	1.7e-07	3.49903	-3.18482	0.000261033	0.00118706
CATG00000016260	CATG00000016260.1	sense intronic	2.43194	-1.44831	1.83e-06	9.65e-06	4.12912	-0.15352	1.97e-17	5.1e-16
CATG00000016298	CATG00000016298.1	sense overlap RNA	2.22535	-2.38496	0.0004727	0.00157543	2.57909	-2.25909	6.97e-06	4.45e-05
CATG00000016299	CATG00000016299.1	sense intronic	1.33181	-1.16601	0.0033727	0.00924379	2.09124	-0.778803	4.84e-06	3.19e-05
CATG00000016300	CATG00000016300.1	sense overlap RNA	2.42667	-0.426189	8.74e-08	5.62e-07	2.01099	-0.836015	1.03e-05	6.31e-05
CATG00000016336	CATG00000016336.1	sense overlap RNA	1.54624	-0.104896	0.000344794	0.00118387	1.44412	-0.271369	0.000524049	0.00222248
CATG00000016725	CATG00000016725.1	sense overlap RNA	3.35924	-1.71967	1.07e-08	7.68e-08	3.46674	-1.74847	5.18e-10	6.3e-09
CATG00000016726	CATG00000016726.1	sense overlap RNA	2.60186	-0.792318	1.6e-07	9.95e-07	2.59797	-0.904338	2.02e-07	1.7e-06
CATG00000016727	CATG00000016727.1	sense overlap RNA	2.6963	-2.19305	3.52e-06	1.76e-05	3.45011	-1.73118	6.37e-10	7.66e-09
CATG00000016728	CATG00000016728.1	sense overlap RNA	2.54992	-1.99973	2.65e-05	0.000113127	2.55418	-2.1123	1.61e-06	1.17e-05
CATG00000016729	CATG00000016729.1	sense overlap RNA	2.4659	1.30837	1.57e-08	1.11e-07	2.27779	1.06341	9.16e-08	8.17e-07
CATG00000016730	CATG00000016730.1	sense intronic	2.42028	1.58398	2.77e-08	1.9e-07	1.48278	0.817684	0.000544845	0.00230166
CATG00000016891	CATG00000016891.1	intergenic	4.52991	-2.27981	4.78e-10	4.02e-09	4.22028	-2.65606	1.94e-08	1.91e-07
CATG00000016894	CATG00000016894.1	sense overlap RNA	6.36185	-0.11122	9.72e-24	2.49e-22	3.87349	-2.47173	2.37e-08	2.3e-07
CATG00000017191	CATG00000017191.1	divergent	5.06807	-2.6062	7.5e-10	6.18e-09	3.89219	-3.59354	0.000100418	0.000504551
CATG00000017285	CATG00000017285.1	sense overlap RNA	4.25277	-2.84882	3.58e-07	2.12e-06	3.17893	-3.69902	0.000335019	0.0014876
CATG00000017360	CATG00000017360.1	sense intronic	2.42453	-3.37196	0.0017363	0.00511026	2.9203	-3.18756	0.000265844	0.00120568
CATG00000017373	CATG00000017373.1	sense intronic	2.52063	-1.40643	2.11e-06	1.1e-05	3.34895	-0.861899	4.11e-10	5.07e-09
CATG00000017381	CATG00000017381.1	sense intronic	3.61564	-0.8825	1.48e-12	1.6e-11	3.26689	-1.28916	2.5e-11	3.59e-10
CATG00000017495	CATG00000017495.1	sense overlap RNA	3.12533	-2.08997	4.46e-07	2.6e-06	2.28836	-2.79304	0.00188168	0.00694141
CATG00000017853	CATG00000017853.1	sense intronic	1.60647	-1.32001	0.000415317	0.00140047	1.42893	-1.53331	0.00207416	0.00755764
CATG00000017980	CATG00000017980.1	sense intronic	2.09213	-0.292956	2.14e-05	9.27e-05	1.49938	-0.796087	0.00227452	0.00819904
CATG00000017981	CATG00000017981.1	sense intronic	2.24952	-0.182014	2.07e-07	1.26e-06	1.75631	-0.634603	0.000101413	0.000509132
CATG00000018056	CATG00000018056.1	sense intronic	3.09503	-2.77579	7.01e-06	3.32e-05	4.80094	-1.50278	1.99e-15	4.33e-14
CATG00000018464	CATG00000018464.1	sense overlap RNA	2.20839	-2.51989	0.000832495	0.00263674	2.0119	-2.7554	0.0024741	0.00882198
CATG00000018618	CATG00000018618.1	divergent	2.58162	-2.26658	2.49e-05	0.000106755	2.33746	-2.54807	0.000358225	0.00157772
CATG00000018943	CATG00000018943.1	sense intronic	1.2716	0.161235	0.00319073	0.00880299	2.1149	0.62384	1.14e-07	1e-06
CATG00000018945	CATG00000018945.1	sense intronic	1.4715	0.932863	0.000359312	0.00122805	2.21608	1.35171	1.98e-08	1.95e-07
CATG00000018946	CATG00000018946.1	sense overlap RNA	1.46003	0.123945	0.000988922	0.00307422	2.3944	0.678279	2.07e-08	2.03e-07
CATG00000018947	CATG00000018947.1	sense intronic	1.32094	-0.0645729	0.00165254	0.00489464	2.2625	0.474717	3.88e-08	3.66e-07
CATG00000019045	CATG00000019045.1	sense overlap RNA	2.19195	-1.87861	1.43e-05	6.4e-05	2.61977	-1.68734	9.35e-08	8.32e-07
CATG00000019046	CATG00000019046.1	sense overlap RNA	2.05702	-2.65291	0.00159121	0.00473227	2.34009	-2.58601	0.000133638	0.000651603
CATG00000019047	CATG00000019047.1	sense overlap RNA	2.393	-1.10965	4.14e-07	2.43e-06	2.511	-1.13359	8.5e-08	7.62e-07
CATG00000019048	CATG00000019048.1	sense overlap RNA	2.48364	-1.62491	3.58e-06	1.79e-05	2.52497	-1.70821	1.58e-06	1.14e-05
CATG00000019049	CATG00000019049.1	sense overlap RNA	2.47256	0.219054	3.79e-07	2.23e-06	2.69832	0.291667	9.05e-09	9.32e-08
CATG00000019201	CATG00000019201.1	sense overlap RNA	9.17418	-1.30995	1.43e-21	3.15e-20	7.10651	-3.21105	2.57e-08	2.48e-07
CATG00000019207	CATG00000019207.1	sense intronic	9.09905	1.17782	8.59e-39	4.6e-37	7.56304	-0.431716	1.06e-26	5.54e-25
CATG00000019224	CATG00000019224.1	intergenic	2.65186	-2.2572	1.53e-05	6.81e-05	2.16921	-2.69315	0.000564251	0.00237603
CATG00000019388	CATG00000019388.1	sense overlap RNA	3.3721	-1.87426	2.95e-08	2.02e-07	2.53598	-2.61373	0.00028918	0.00130101
CATG00000019822	CATG00000019822.1	sense overlap RNA	4.19887	-2.87875	3.65e-07	2.15e-06	3.55417	-3.45785	3.23e-05	0.000180558
CATG00000020242	CATG00000020242.1	intergenic	3.51319	-0.258404	6.48e-14	7.9e-13	1.44396	-1.8926	0.00252212	0.00896473
CATG00000020642	CATG00000020642.1	sense intronic	1.43876	-1.64526	0.00184494	0.00540302	1.53654	-1.69267	0.000954953	0.00380363
CATG00000020693	CATG00000020693.1	sense overlap RNA	1.65291	-2.23545	0.00192702	0.00561763	1.68402	-2.32518	0.00219462	0.00793366
CATG00000021331	CATG00000021331.1	intergenic	11.4132	0.872031	3.92e-40	2.26e-38	11.3295	0.743268	9.53e-40	1.06e-37
CATG00000021462	CATG00000021462.1	sense intronic	1.21878	0.298052	0.00307164	0.00850896	1.96461	0.685451	1.08e-06	8.05e-06
CATG00000021468	CATG00000021468.1	sense intronic	1.29225	0.349699	0.00166669	0.00493281	1.60712	0.448128	8.53e-05	0.000436485
CATG00000021500	CATG00000021500.1	sense overlap RNA	1.90324	-2.06896	0.000222958	0.000794894	1.75436	-2.2727	0.00120958	0.00469811
CATG00000021827	CATG00000021827.1	sense intronic	4.09877	-1.32501	4.12e-11	3.9e-10	3.39539	-2.03606	2.59e-07	2.14e-06
CATG00000022203	CATG00000022203.1	sense overlap RNA	6.56985	-3.53046	9.53e-07	5.28e-06	7.13121	-3.20053	7.61e-09	7.93e-08
CATG00000022287	CATG00000022287.1	divergent	1.90694	-2.4801	0.00136389	0.00410902	2.12568	-2.45167	0.000528658	0.00224104
CATG00000022496	CATG00000022496.1	divergent	2.43166	-1.64304	1.1e-06	6.06e-06	1.6636	-2.25878	0.00251471	0.00894156
CATG00000022589	CATG00000022589.1	sense intronic	1.88895	-1.70862	0.00240356	0.00683837	2.50547	-1.38902	1.41e-05	8.43e-05
CATG00000023139	CATG00000023139.1	sense overlap RNA	2.13184	-0.352604	6.13e-06	2.95e-05	1.6022	-0.818746	0.000595348	0.00249072
CATG00000023140	CATG00000023140.1	sense intronic	2.38666	-0.529171	2.1e-06	1.1e-05	1.65549	-1.14326	0.000910057	0.00364395
CATG00000023315	CATG00000023315.1	intergenic	2.39511	0.540153	9.33e-09	6.74e-08	2.42915	0.463286	1.28e-08	1.29e-07
CATG00000023356	CATG00000023356.1	sense overlap RNA	7.27533	-2.99641	8.23e-10	6.76e-09	7.36356	-3.01837	4.9e-09	5.24e-08
CATG00000023358	CATG00000023358.1	sense overlap RNA	2.08831	-1.04811	2.27e-05	9.79e-05	3.4705	-0.065003	7.73e-12	1.18e-10
CATG00000023371	CATG00000023371.1	sense intronic	1.66884	0.7128	0.00014242	0.000527962	1.92708	0.790098	4.23e-06	2.82e-05
CATG00000023565	CATG00000023565.1	sense overlap RNA	2.43473	-2.47932	0.000127914	0.000478485	2.16548	-2.76484	0.00176588	0.00656447
CATG00000023566	CATG00000023566.1	sense intronic	1.99435	-0.560592	5.39e-05	0.000217439	1.76573	-0.8231	0.000285889	0.00128735
CATG00000023768	CATG00000023768.1	sense intronic	2.2789	-1.53353	6.28e-05	0.000250102	2.37476	-1.58082	8.15e-06	5.13e-05
CATG00000023929	CATG00000023929.1	sense intronic	3.3635	-0.349446	3.72e-10	3.17e-09	3.33975	-0.480845	2.2e-10	2.82e-09
CATG00000023930	CATG00000023930.1	sense intronic	2.63415	1.69989	3.37e-11	3.22e-10	1.88967	1.03847	2.8e-06	1.93e-05
CATG00000023932	CATG00000023932.1	sense intronic	3.90857	-2.13692	1.78e-10	1.58e-09	2.91283	-3.00977	8.99e-05	0.000456865
CATG00000023933	CATG00000023933.1	sense overlap RNA	1.73217	-2.28703	0.00144982	0.00434446	1.71958	-2.40256	0.00194192	0.00713151
CATG00000023934	CATG00000023934.1	sense overlap RNA	3.19586	-2.29938	3.25e-05	0.000136698	2.83311	-2.68204	9.45e-05	0.000477688
CATG00000024282	CATG00000024282.1	sense overlap RNA	3.17895	-2.51548	6.35e-06	3.04e-05	3.02404	-2.74563	2.42e-05	0.000138347
CATG00000024303	CATG00000024303.1	sense overlap RNA	2.81824	-0.619487	5.57e-08	3.67e-07	2.34815	-1.08841	4.8e-06	3.17e-05
CATG00000024383	CATG00000024383.1	sense overlap RNA	2.10596	-2.38347	0.000189177	0.000685009	1.97796	-2.57518	0.00103118	0.00407885
CATG00000025229	CATG00000025229.1	intergenic	4.5066	-1.62954	1.37e-14	1.78e-13	2.61249	-3.19451	0.000390841	0.00170522
CATG00000025251	CATG00000025251.1	sense intronic	2.33511	1.26478	7.55e-08	4.9e-07	1.84879	0.808895	1.58e-05	9.34e-05
CATG00000025445	CATG00000025445.1	sense overlap RNA	1.81099	-2.55954	0.00159154	0.00473281	1.98204	-2.5679	0.000552335	0.00232876
CATG00000025603	CATG00000025603.1	sense intronic	2.43284	-0.777215	1.3e-07	8.16e-07	1.94	-1.23734	1.6e-05	9.44e-05
CATG00000025609	CATG00000025609.1	sense overlap RNA	1.71862	-2.37259	0.00350338	0.00956085	1.77286	-2.44923	0.00271098	0.00954539
CATG00000025610	CATG00000025610.1	sense overlap RNA	2.08133	-1.32326	2.38e-05	0.000102499	2.17348	-1.36883	1.1e-05	6.76e-05
CATG00000025611	CATG00000025611.1	sense overlap RNA	2.62965	0.102009	1.06e-08	7.63e-08	2.1007	-0.404743	2.28e-05	0.000131027
CATG00000025612	CATG00000025612.1	sense intronic	1.74932	0.212879	0.000103526	0.000394337	1.5128	-0.04399	0.000467204	0.00200297
CATG00000025615	CATG00000025615.1	sense overlap RNA	2.24482	-2.92112	0.000394386	0.00133594	2.37763	-2.95766	0.000855699	0.00344861
CATG00000025657	CATG00000025657.1	sense intronic	4.72155	0.674901	2.06e-23	5.16e-22	1.76541	-1.84781	0.000252565	0.001152
CATG00000025844	CATG00000025844.1	sense overlap RNA	2.85629	-0.82682	5.09e-10	4.27e-09	2.02143	-1.55375	1.82e-05	0.00010635
CATG00000025846	CATG00000025846.1	sense overlap RNA	2.78088	-2.35415	1.95e-05	8.53e-05	2.31128	-2.79015	0.00104047	0.00411239
CATG00000025989	CATG00000025989.1	intergenic	9.53313	-0.967891	2.96e-25	8.23e-24	9.414	-1.14507	3.23e-24	1.42e-22
CATG00000026140	CATG00000026140.1	sense overlap RNA	2.63094	-2.16215	0.000338732	0.00116447	3.00885	-2.00024	9.7e-06	6e-05
CATG00000026238	CATG00000026238.1	sense overlap RNA	3.1836	-1.85712	2.25e-07	1.37e-06	2.95173	-2.15161	8.97e-06	5.59e-05
CATG00000026244	CATG00000026244.1	sense overlap RNA	3.7927	-2.07064	1.91e-09	1.5e-08	2.98833	-2.80514	7.49e-06	4.75e-05
CATG00000026298	CATG00000026298.1	sense overlap RNA	3.42912	-2.52265	8.35e-08	5.39e-07	3.13208	-2.86232	5.57e-06	3.62e-05
CATG00000026301	CATG00000026301.1	sense intronic	7.19887	-3.05928	8.36e-09	6.08e-08	6.68911	-3.53562	4.49e-07	3.57e-06
CATG00000026861	CATG00000026861.1	intergenic	3.091	-3.36303	0.000449774	0.00150609	2.79563	-3.65148	0.000951271	0.00379195
CATG00000027384	CATG00000027384.1	sense intronic	1.97538	-1.27171	0.00030195	0.00105074	2.44228	-1.04655	3.82e-06	2.57e-05
CATG00000027436	CATG00000027436.1	sense intronic	2.56081	0.844155	4.11e-09	3.1e-08	1.96562	0.295708	6.48e-06	4.16e-05
CATG00000028016	CATG00000028016.1	sense overlap RNA	4.12219	-0.018087	7.73e-17	1.21e-15	2.48249	-1.49202	2.83e-07	2.33e-06
CATG00000028017	CATG00000028017.1	sense intronic	3.85409	-1.19212	5.07e-14	6.24e-13	2.58615	-2.31235	2.89e-06	1.99e-05
CATG00000028018	CATG00000028018.1	sense overlap RNA	3.82468	-0.597309	2.42e-09	1.88e-08	2.59292	-1.71592	8.95e-05	0.000455123
CATG00000028024	CATG00000028024.1	sense intronic	2.54169	-0.429077	1.09e-08	7.86e-08	1.54743	-1.22978	0.000456735	0.00196253
CATG00000028075	CATG00000028075.1	sense overlap RNA	3.8859	-3.48494	4.88e-05	0.000198592	4.16157	-3.41264	2.11e-05	0.000121837
CATG00000028365	CATG00000028365.1	intergenic	1.95856	-2.29093	0.00089311	0.00280908	3.00613	-1.66093	4.78e-08	4.47e-07
CATG00000028531	CATG00000028531.1	divergent	3.88253	-0.207945	1.68e-15	2.33e-14	2.59466	-1.38615	7.64e-08	6.9e-07
CATG00000028597	CATG00000028597.1	intergenic	8.27332	-2.14415	3.11e-16	4.57e-15	7.41685	-2.98033	3.89e-08	3.68e-07
CATG00000028989	CATG00000028989.1	sense overlap RNA	1.91344	-2.12115	0.000261558	0.000920066	1.92117	-2.22532	0.000643285	0.00267089
CATG00000029161	CATG00000029161.1	sense overlap RNA	1.46087	-1.35183	0.00146748	0.00439358	1.41181	-1.48604	0.00178783	0.00663717
CATG00000029220	CATG00000029220.1	sense intronic	2.18615	-0.41959	4.55e-06	2.23e-05	3.14439	0.231132	1.84e-11	2.68e-10
CATG00000029387	CATG00000029387.1	divergent	2.95987	-1.63234	8.61e-09	6.25e-08	2.51727	-2.09687	0.000728616	0.00298525
CATG00000029625	CATG00000029625.1	divergent	6.21546	-0.0393092	6.05e-25	1.66e-23	3.21857	-2.77756	7.01e-06	4.47e-05
CATG00000030039	CATG00000030039.1	intergenic	3.39376	-0.908449	3.48e-12	3.64e-11	2.1846	-1.95195	5.45e-05	0.000290002
CATG00000030151	CATG00000030151.1	sense overlap RNA	4.30177	-2.20412	1.47e-09	1.18e-08	3.88465	-2.6606	4.55e-07	3.62e-06
CATG00000030327	CATG00000030327.1	sense intronic	2.14294	-0.547757	2.72e-06	1.39e-05	1.96756	-0.778744	1.42e-05	8.5e-05
CATG00000030329	CATG00000030329.1	sense intronic	2.54065	0.813439	1.17e-09	9.43e-09	1.92652	0.253551	2.55e-06	1.77e-05
CATG00000030970	CATG00000030970.1	intergenic	1.8341	-0.284418	3.76e-05	0.000156341	2.22999	-0.107498	1.97e-07	1.66e-06
CATG00000030974	CATG00000030974.1	intergenic	1.49592	-0.711011	0.000631177	0.00204875	1.66567	-0.707779	0.000193481	0.000906788
CATG00000030976	CATG00000030976.1	intergenic	2.67721	-2.52524	8.62e-06	4.02e-05	3.41668	-2.09363	1.77e-09	2.01e-08
CATG00000030979	CATG00000030979.1	sense overlap RNA	2.1798	-1.51087	6.46e-06	3.09e-05	2.26679	-1.56141	1.41e-06	1.03e-05
CATG00000030981	CATG00000030981.1	sense intronic	1.77335	-2.38497	0.00331349	0.00910545	2.06648	-2.3128	0.000458877	0.00197098
CATG00000030982	CATG00000030982.1	sense overlap RNA	2.02383	-2.33056	0.00056025	0.00184149	2.23004	-2.31036	0.000273402	0.00123645
CATG00000031005	CATG00000031005.1	sense overlap RNA	2.62431	0.796877	1.81e-10	1.6e-09	1.60501	-0.0462352	7.99e-05	0.000411102
CATG00000031007	CATG00000031007.1	sense intronic	3.04583	-0.184156	1.57e-10	1.41e-09	2.33509	-0.849123	9.09e-07	6.86e-06
CATG00000031009	CATG00000031009.1	sense intronic	3.50457	-0.473683	3.65e-12	3.8e-11	2.41643	-1.45542	4.92e-07	3.88e-06
CATG00000031012	CATG00000031012.1	sense intronic	3.00904	-0.0630393	7.78e-09	5.69e-08	2.02956	-0.920183	8.91e-05	0.000453609
CATG00000031970	CATG00000031970.1	intergenic	2.18113	-2.18863	5.67e-05	0.000227819	2.32766	-2.20524	2.29e-05	0.000131121
CATG00000031973	CATG00000031973.1	sense intronic	4.513	-3.0663	5.44e-07	3.13e-06	3.6848	-3.74885	9.09e-05	0.00046109
CATG00000031988	CATG00000031988.1	sense overlap RNA	2.14879	-2.85765	0.000963447	0.00300549	2.10491	-2.99469	0.00230576	0.00829487
CATG00000032102	CATG00000032102.1	intergenic	2.06823	0.263312	4.94e-07	2.86e-06	2.33875	0.361132	1.62e-08	1.61e-07
CATG00000032148	CATG00000032148.1	sense overlap RNA	3.16704	-1.60102	4.13e-09	3.11e-08	2.02426	-2.53605	0.00180108	0.00668146
CATG00000032153	CATG00000032153.1	sense overlap RNA	3.25222	-1.01002	1.71e-09	1.36e-08	1.73607	-2.22068	0.00163555	0.00612661
CATG00000032481	CATG00000032481.1	sense intronic	2.92731	-2.12532	1.8e-06	9.48e-06	3.3276	-1.93524	1.3e-09	1.51e-08
CATG00000032559	CATG00000032559.1	sense intronic	7.74953	-2.60375	9.49e-13	1.05e-11	7.93365	-2.52399	1.86e-13	3.42e-12
CATG00000032561	CATG00000032561.1	sense intronic	8.2897	-2.12857	1.56e-15	2.17e-14	8.11179	-2.36574	8.05e-15	1.66e-13
CATG00000032690	CATG00000032690.1	sense overlap RNA	2.20221	-1.93855	0.000839925	0.0026592	1.96951	-2.20322	0.0026781	0.00944279
CATG00000032942	CATG00000032942.1	divergent	1.5953	-1.71806	0.00151662	0.00452782	2.47481	-1.2311	1.45e-07	1.24e-06
CATG00000033172	CATG00000033172.1	divergent	9.98053	-0.535696	1.71e-27	5.42e-26	8.17043	-2.31625	4.44e-15	9.35e-14
CATG00000033314	CATG00000033314.1	sense overlap RNA	1.6496	-2.51355	0.00295966	0.00823045	2.14098	-2.32411	8.17e-05	0.000419527
CATG00000033317	CATG00000033317.1	sense overlap RNA	2.46929	-3.04807	0.000961921	0.00300103	2.72319	-2.99905	0.000629263	0.00261924
CATG00000034259	CATG00000034259.1	intergenic	9.67659	3.35093	9.21e-67	1.25e-64	10.6914	4.24427	1.81e-22	6.94e-21
CATG00000034260	CATG00000034260.1	sense overlap RNA	11.8931	1.34797	1.4e-44	9.68e-43	10.2546	-0.322738	2.61e-30	1.73e-28
CATG00000034265	CATG00000034265.1	sense intronic	2.38647	-1.05156	1.26e-07	7.94e-07	1.70221	-1.62849	0.000249924	0.00114099
CATG00000034266	CATG00000034266.1	sense intronic	2.24903	1.08999	3.31e-08	2.25e-07	1.92693	0.754391	2.27e-06	1.59e-05
CATG00000034666	CATG00000034666.1	divergent	2.5219	-3.01504	0.000650041	0.00210364	2.62974	-3.06094	0.000686615	0.00283169
CATG00000035097	CATG00000035097.1	sense intronic	1.93306	1.00801	6.43e-06	3.08e-05	1.58076	0.667233	0.000170378	0.000808762
CATG00000035098	CATG00000035098.1	sense intronic	1.74761	0.500197	5.36e-05	0.000216635	1.4446	0.201187	0.000468713	0.00200851
CATG00000035186	CATG00000035186.1	sense overlap RNA	4.1738	-2.55976	6.46e-07	3.67e-06	4.12264	-2.72955	5.98e-07	4.67e-06
CATG00000035187	CATG00000035187.1	sense overlap RNA	5.65863	-2.10881	6.64e-13	7.43e-12	5.71998	-2.17771	5.08e-13	8.91e-12
CATG00000035188	CATG00000035188.1	sense overlap RNA	3.71969	-2.65688	4.56e-06	2.24e-05	3.88161	-2.65512	2.14e-06	1.51e-05
CATG00000035189	CATG00000035189.1	sense intronic	5.80303	-2.68349	9.92e-11	9.05e-10	6.20168	-2.46019	1.51e-13	2.79e-12
CATG00000035190	CATG00000035190.1	sense overlap RNA	8.76922	-1.68955	1.59e-17	2.61e-16	9.30556	-1.25247	1.25e-22	4.87e-21
CATG00000035191	CATG00000035191.1	sense overlap RNA	5.21282	-2.48944	2.05e-10	1.8e-09	5.06094	-2.7456	1.05e-07	9.29e-07
CATG00000035591	CATG00000035591.1	sense intronic	2.58022	0.717781	7.24e-10	5.98e-09	2.16682	0.299784	1.69e-07	1.43e-06
CATG00000035663	CATG00000035663.1	intergenic	3.6412	-2.51239	1.16e-05	5.3e-05	7.14971	0.567064	2.18e-28	1.26e-26
CATG00000035917	CATG00000035917.1	sense overlap RNA	1.78398	-2.24246	0.000625185	0.00203247	1.76369	-2.36545	0.00200814	0.00734797
CATG00000035936	CATG00000035936.1	sense overlap RNA	8.54374	-1.89838	3.91e-18	6.65e-17	8.25124	-2.24065	6.63e-16	1.51e-14
CATG00000036183	CATG00000036183.1	sense intronic	3.4081	-2.08356	1.36e-06	7.37e-06	3.37961	-2.23136	8.26e-06	5.19e-05
CATG00000036815	CATG00000036815.1	sense overlap RNA	5.96061	-1.84012	8.73e-16	1.24e-14	4.48594	-3.17971	4.08e-06	2.73e-05
CATG00000036817	CATG00000036817.1	sense intronic	5.97867	-1.34885	9.24e-19	1.65e-17	3.32522	-3.59282	0.000454185	0.00195324
CATG00000037523	CATG00000037523.1	divergent	5.82025	-0.872775	3.95e-20	7.81e-19	6.0456	-0.769949	2.76e-20	9.12e-19
CATG00000037529	CATG00000037529.1	sense intronic	2.11695	-1.2682	2.32e-05	0.0001	1.65815	-1.67771	0.000816753	0.00331102
CATG00000037722	CATG00000037722.1	sense intronic	4.23805	-2.53861	1.02e-09	8.27e-09	3.2575	-3.3762	5.21e-05	0.000278726
CATG00000038027	CATG00000038027.1	sense intronic	2.28653	-0.379644	5e-07	2.89e-06	1.76138	-0.854218	0.000112563	0.000559918
CATG00000038229	CATG00000038229.1	sense intronic	2.46404	-2.92511	0.00110825	0.00340888	3.08166	-2.6235	1.26e-05	7.63e-05
CATG00000038336	CATG00000038336.1	antisense	3.23183	-3.53105	0.00058715	0.00192161	3.52237	-3.45849	0.000264765	0.00120169
CATG00000038742	CATG00000038742.1	sense intronic	2.23839	-1.28125	0.00275475	0.00770353	2.80129	-0.972977	0.000175179	0.000829602
CATG00000038743	CATG00000038743.1	sense intronic	1.63168	-1.11702	0.00035516	0.00121546	2.23524	-0.812169	3.79e-07	3.05e-06
CATG00000038861	CATG00000038861.1	sense overlap RNA	1.87717	-0.665182	1.67e-05	7.4e-05	1.60136	-0.95223	0.000249459	0.00113938
CATG00000039106	CATG00000039106.1	intergenic	3.81597	-1.89401	4.47e-10	3.77e-09	2.94321	-2.68145	5.72e-05	0.000303381
CATG00000039236	CATG00000039236.1	sense overlap RNA	1.80897	-1.23856	0.000152356	0.000561429	1.99246	-1.22344	7.78e-06	4.92e-05
CATG00000039914	CATG00000039914.1	sense intronic	1.62145	-0.423141	0.000236002	0.0008371	1.60798	-0.536132	0.000467982	0.00200574
CATG00000041026	CATG00000041026.1	sense intronic	1.58996	-1.842	0.00103557	0.00320424	2.0649	-1.65029	0.000177496	0.000839395
CATG00000041140	CATG00000041140.1	sense intronic	6.01072	-1.79533	8.23e-16	1.17e-14	4.82445	-2.93113	6.21e-08	5.69e-07
CATG00000041185	CATG00000041185.1	antisense	5.85786	-1.92939	3.46e-15	4.7e-14	6.49239	-1.46532	1.26e-18	3.64e-17
CATG00000041246	CATG00000041246.1	sense overlap RNA	2.49704	-1.90681	7.82e-06	3.68e-05	2.53089	-1.9976	6.62e-06	4.24e-05
CATG00000041303	CATG00000041303.1	intergenic	4.02569	1.1978	5.08e-18	8.59e-17	3.4699	0.600904	1.88e-12	3.08e-11
CATG00000041793	CATG00000041793.1	antisense	6.56873	-3.53082	1.66e-06	8.82e-06	6.22586	-3.85008	8.28e-06	5.19e-05
CATG00000042420	CATG00000042420.1	sense intronic	2.69917	2.87421	1.33e-13	1.58e-12	2.11938	2.32591	5.02e-09	5.35e-08
CATG00000042421	CATG00000042421.1	sense overlap RNA	3.14149	0.242407	2.36e-12	2.5e-11	2.56325	-0.331541	4.07e-09	4.4e-08
CATG00000042422	CATG00000042422.1	sense intronic	3.82387	2.27806	6.77e-20	1.31e-18	3.06026	1.51065	9.44e-14	1.77e-12
CATG00000042424	CATG00000042424.1	sense intronic	1.83984	0.863758	4.61e-06	2.26e-05	1.39101	0.467466	0.000480293	0.00205299
CATG00000042664	CATG00000042664.1	sense overlap RNA	4.43553	0.727441	6.79e-20	1.31e-18	2.8758	-0.741827	9.25e-10	1.09e-08
CATG00000042672	CATG00000042672.1	sense overlap RNA	2.36136	0.314085	5.59e-08	3.68e-07	1.7551	-0.224209	3.64e-05	0.000201643
CATG00000042825	CATG00000042825.1	sense intronic	4.18203	1.5991	1.74e-17	2.86e-16	2.4998	0.0524283	0.000488387	0.00208377
CATG00000042826	CATG00000042826.1	sense intronic	3.04328	1.3143	7.74e-13	8.6e-12	2.07834	0.454608	1.18e-06	8.7e-06
CATG00000042870	CATG00000042870.1	sense intronic	4.79737	-2.84814	5.96e-08	3.92e-07	4.30945	-3.3334	7.45e-07	5.73e-06
CATG00000043081	CATG00000043081.1	sense overlap RNA	1.73385	-1.29958	0.000247502	0.000874317	1.58939	-1.49859	0.00129104	0.00497311
CATG00000043399	CATG00000043399.1	sense intronic	1.73589	-1.10776	0.000143351	0.000531078	1.42272	-1.40744	0.00256376	0.00909357
CATG00000043742	CATG00000043742.1	sense intronic	1.44964	0.462553	0.000474041	0.00157906	2.45321	1.07276	3.67e-10	4.56e-09
CATG00000043744	CATG00000043744.1	sense overlap RNA	1.49382	-1.49549	0.00094974	0.00296718	2.48252	-0.930826	4.21e-08	3.96e-07
CATG00000043745	CATG00000043745.1	sense intronic	1.75685	-0.900256	4.87e-05	0.000198311	2.62151	-0.382469	2.5e-09	2.77e-08
CATG00000043873	CATG00000043873.1	sense intronic	2.16366	0.854497	6.2e-07	3.53e-06	1.41214	0.239691	0.0011911	0.00463582
CATG00000043875	CATG00000043875.1	sense overlap RNA	3.04379	-2.36582	7.71e-07	4.33e-06	2.24076	-3.02263	0.000844215	0.00340958
CATG00000043876	CATG00000043876.1	sense overlap RNA	2.62587	-2.15877	0.000102747	0.000391658	2.24586	-2.5332	0.00253238	0.00899594
CATG00000043877	CATG00000043877.1	sense overlap RNA	2.88364	-1.562	6.22e-08	4.08e-07	2.06471	-2.25889	0.000179588	0.000848229
CATG00000043878	CATG00000043878.1	intergenic	1.53027	2.69682	2.19e-05	9.46e-05	1.09515	2.32958	0.00241218	0.00862351
CATG00000043895	CATG00000043895.1	divergent	8.99746	-1.47765	4.84e-21	1.02e-19	7.52602	-2.87321	1.01e-10	1.34e-09
CATG00000043941	CATG00000043941.1	sense intronic	2.03261	-2.12512	0.000496625	0.00164656	2.27906	-2.07394	4.81e-05	0.000259426
CATG00000044108	CATG00000044108.1	sense intronic	1.48523	-0.404784	0.000968209	0.00301854	2.45182	0.169972	5.6e-09	5.94e-08
CATG00000044626	CATG00000044626.1	intergenic	1.36219	1.87407	0.000294064	0.00102581	1.52419	1.87957	4.32e-05	0.000235423
CATG00000044628	CATG00000044628.1	intergenic	2.80845	-0.9509	3.7e-09	2.82e-08	3.08982	-0.83594	3.13e-11	4.43e-10
CATG00000044629	CATG00000044629.1	intergenic	2.57934	-0.335979	1.2e-08	8.56e-08	3.55677	0.368825	1.05e-15	2.35e-14
CATG00000044668	CATG00000044668.1	sense intronic	3.01443	-2.07349	4.68e-08	3.11e-07	2.56807	-2.5133	9.86e-06	6.08e-05
CATG00000044669	CATG00000044669.1	sense overlap RNA	3.78689	-2.63922	6.24e-08	4.09e-07	2.50667	-3.60762	0.00259526	0.00918916
CATG00000044670	CATG00000044670.1	sense intronic	3.68875	0.404483	5.17e-14	6.37e-13	2.35782	-0.795357	1.25e-06	9.23e-06
CATG00000044671	CATG00000044671.1	sense intronic	3.68945	-0.529846	6.02e-14	7.37e-13	2.03838	-1.9263	3.2e-05	0.000178851
CATG00000044982	CATG00000044982.1	sense intronic	1.66569	-0.274542	0.000113059	0.000427007	1.47722	-0.498091	0.00064513	0.00267756
CATG00000045259	CATG00000045259.1	sense overlap RNA	3.06346	-1.32081	6.38e-09	4.7e-08	3.11318	-1.39372	9.3e-09	9.56e-08
CATG00000045270	CATG00000045270.1	sense intronic	2.34841	-1.74606	1.96e-05	8.58e-05	1.80522	-2.21602	0.00144508	0.00548495
CATG00000045284	CATG00000045284.1	divergent	3.75716	-1.57142	1.64e-12	1.77e-11	4.24565	-1.26538	4.32e-15	9.14e-14
CATG00000045315	CATG00000045315.1	sense overlap RNA	1.69906	-0.746997	0.000699148	0.00224812	1.67617	-0.866503	0.000878954	0.00352873
CATG00000045487	CATG00000045487.1	sense overlap RNA	2.23962	-2.35734	5.38e-05	0.000217283	2.17029	-2.51609	0.000113862	0.000565079
CATG00000045524	CATG00000045524.1	sense overlap RNA	1.76244	-1.83106	0.00033566	0.00115492	3.32574	-0.780084	1.66e-12	2.74e-11
CATG00000045632	CATG00000045632.1	sense overlap RNA	2.10953	-1.40542	7.04e-05	0.000277608	2.26343	-1.40719	1.89e-06	1.35e-05
CATG00000045638	CATG00000045638.1	intergenic	3.40904	-3.78133	0.000801802	0.00254572	4.23343	-3.36888	6.64e-06	4.25e-05
CATG00000045672	CATG00000045672.1	sense overlap RNA	2.8053	-1.68565	8.12e-07	4.54e-06	2.30496	-2.16721	0.000178457	0.000843285
CATG00000045673	CATG00000045673.1	sense overlap RNA	2.33723	-0.56252	5.56e-07	3.19e-06	1.8436	-1.0177	6.82e-05	0.000355464
CATG00000045677	CATG00000045677.1	sense intronic	2.10721	-2.53678	0.00166802	0.00493533	1.89334	-2.77579	0.00190786	0.00702257
CATG00000045972	CATG00000045972.1	sense intronic	1.59072	0.425928	7.54e-05	0.000295258	1.50686	0.271123	0.000163982	0.000781337
CATG00000046354	CATG00000046354.1	sense overlap RNA	4.4876	-1.44973	2.6e-13	3e-12	3.24181	-2.58828	1.96e-06	1.39e-05
CATG00000046578	CATG00000046578.1	intergenic	5.24315	-2.00831	4.08e-13	4.64e-12	4.68112	-2.60418	8.97e-09	9.25e-08
CATG00000047002	CATG00000047002.1	sense intronic	2.50923	-0.389074	7.42e-08	4.82e-07	1.89033	-0.94483	4.88e-05	0.000263133
CATG00000047138	CATG00000047138.1	sense intronic	2.34135	-1.91389	3.02e-05	0.000127964	2.49819	-1.92025	1.64e-05	9.69e-05
CATG00000047143	CATG00000047143.1	sense intronic	2.53586	-1.37141	2.35e-07	1.43e-06	2.36844	-1.60825	4.28e-06	2.85e-05
CATG00000047150	CATG00000047150.1	sense intronic	2.44068	-1.76754	2.49e-06	1.28e-05	2.23883	-2.02225	1.65e-05	9.71e-05
CATG00000047154	CATG00000047154.1	sense overlap RNA	8.10125	-2.2969	8.4e-15	1.11e-13	6.53978	-3.63731	1.02e-06	7.6e-06
CATG00000047346	CATG00000047346.1	intergenic	5.0171	-0.144014	9.94e-17	1.54e-15	4.09473	-1.09919	6.84e-12	1.05e-10
CATG00000047482	CATG00000047482.1	sense intronic	7.10847	-3.12936	2.46e-09	1.91e-08	6.87331	-3.40035	1.35e-07	1.17e-06
CATG00000047631	CATG00000047631.1	sense overlap RNA	2.65663	-1.53334	8.8e-08	5.65e-07	1.86081	-2.19475	0.000502036	0.00213719
CATG00000047646	CATG00000047646.1	sense intronic	2.99089	-1.97072	5.13e-07	2.96e-06	2.25218	-2.60501	0.000731078	0.00299412
CATG00000047711	CATG00000047711.1	sense overlap RNA	2.96834	-2.85396	0.000105652	0.000401557	2.85743	-3.04752	0.000145761	0.000703585
CATG00000047852	CATG00000047852.1	sense intronic	2.4961	-2.35763	2.51e-05	0.000107708	2.50354	-2.46832	2.11e-05	0.000121837
CATG00000048295	CATG00000048295.1	intergenic	1.87909	0.579774	6.17e-06	2.97e-05	1.31512	0.110198	0.00162551	0.00609576
CATG00000048482	CATG00000048482.1	sense intronic	1.8444	0.703869	6.04e-05	0.000241182	1.51628	0.383546	0.000423554	0.0018353
CATG00000048507	CATG00000048507.1	sense intronic	2.60069	1.34334	2.86e-10	2.47e-09	2.12979	0.88176	1.47e-07	1.26e-06
CATG00000048508	CATG00000048508.1	sense intronic	2.4603	-3.17852	0.000577954	0.00189449	2.51083	-3.26369	0.000864729	0.00347761
CATG00000048834	CATG00000048834.1	divergent	3.28628	-1.59056	7.45e-10	6.14e-09	2.84472	-2.04912	9.1e-07	6.87e-06
CATG00000048862	CATG00000048862.1	sense intronic	1.40537	-0.878752	0.00128272	0.00389061	1.88748	-0.672105	1.16e-05	7.09e-05
CATG00000049384	CATG00000049384.1	sense overlap RNA	2.23046	-1.44686	6.06e-06	2.91e-05	1.75412	-1.87355	0.000770704	0.00313945
CATG00000049634	CATG00000049634.1	sense intronic	1.46498	2.81466	0.000134696	0.000501212	2.39453	3.38086	3.11e-11	4.41e-10
CATG00000049910	CATG00000049910.1	sense intronic	1.43675	0.939154	0.000413531	0.00139505	1.51198	0.887901	0.000156673	0.000750166
CATG00000049919	CATG00000049919.1	sense overlap RNA	2.21428	-1.80714	6.78e-05	0.000268047	2.31766	-1.84818	2.06e-05	0.000119362
CATG00000050645	CATG00000050645.1	antisense	7.71822	-0.198412	9.41e-29	3.22e-27	6.11355	-1.83478	1.7e-17	4.41e-16
CATG00000050802	CATG00000050802.1	sense intronic	2.47549	-3.04799	0.0010125	0.00313909	2.40425	-3.20337	0.0025115	0.00893328
CATG00000050864	CATG00000050864.1	sense intronic	2.01498	1.0292	1.54e-06	8.22e-06	1.48673	0.569516	0.000210858	0.000980583
CATG00000050868	CATG00000050868.1	sense overlap RNA	1.88044	-0.134756	9.02e-06	4.2e-05	1.79059	-0.299403	2.04e-05	0.000117878
CATG00000050923	CATG00000050923.1	sense overlap RNA	3.07886	-0.607657	2.51e-09	1.94e-08	3.12482	-0.679834	1.31e-09	1.51e-08
CATG00000050924	CATG00000050924.1	sense intronic	3.63391	1.86368	4.73e-19	8.63e-18	3.2277	1.40893	1.2e-15	2.66e-14
CATG00000051206	CATG00000051206.1	sense intronic	1.93622	-0.775264	0.000108633	0.000411731	1.84881	-0.941749	0.000327404	0.00145698
CATG00000051208	CATG00000051208.1	sense overlap RNA	1.68999	-0.597985	9.42e-05	0.000361973	1.37405	-0.900219	0.0018712	0.00691029
CATG00000051289	CATG00000051289.1	sense intronic	2.08524	-2.52784	0.00064019	0.00207521	2.15076	-2.60188	0.00118326	0.00460711
CATG00000051316	CATG00000051316.1	intergenic	4.09659	-1.81686	5.21e-11	4.89e-10	2.38701	-3.19378	0.00179197	0.00664927
CATG00000051355	CATG00000051355.1	sense intronic	2.58552	-1.97987	1.27e-05	5.74e-05	3.32006	-1.52757	6.01e-10	7.25e-09
CATG00000051782	CATG00000051782.1	divergent	7.91003	-2.46481	1.06e-13	1.28e-12	10.3253	-0.253702	1.89e-30	1.27e-28
CATG00000051820	CATG00000051820.1	sense overlap RNA	2.36327	-2.65545	0.00124791	0.00379587	2.32047	-2.79696	0.00116739	0.00455349
CATG00000052113	CATG00000052113.1	sense intronic	1.91639	-1.14805	2.17e-05	9.39e-05	1.71853	-1.38503	0.000201129	0.000938311
CATG00000052508	CATG00000052508.1	sense intronic	2.26254	-3.28652	0.00287571	0.00801525	3.02913	-2.91781	8.23e-06	5.17e-05
CATG00000052512	CATG00000052512.1	sense intronic	1.81327	-1.68883	0.000511524	0.00169093	2.34031	-1.43919	1.51e-06	1.1e-05
CATG00000052959	CATG00000052959.1	intergenic	1.60138	-1.4812	0.00244021	0.00692623	1.71072	-1.5218	0.000878397	0.00352696
CATG00000053096	CATG00000053096.1	antisense	3.785	2.63978	1.62e-21	3.56e-20	2.58497	1.51809	8.51e-11	1.14e-09
CATG00000053150	CATG00000053150.1	sense overlap RNA	2.02465	-1.74531	0.000133206	0.0004962	1.87557	-1.95245	0.00018752	0.000881985
CATG00000053193	CATG00000053193.1	sense intronic	9.77345	-0.736783	2.84e-26	8.35e-25	7.65294	-2.77384	6.46e-11	8.8e-10
CATG00000053195	CATG00000053195.1	sense intronic	8.73346	-1.72437	1.56e-18	2.75e-17	6.74589	-3.49185	1.64e-07	1.4e-06
CATG00000053569	CATG00000053569.1	sense overlap RNA	2.41355	-2.26632	0.000112163	0.000423981	2.3583	-2.41596	0.000160531	0.000767062
CATG00000053810	CATG00000053810.1	sense intronic	2.0804	-0.508781	1.03e-05	4.76e-05	1.59283	-0.942361	0.000727861	0.00298296
CATG00000054329	CATG00000054329.1	sense overlap RNA	3.24823	-3.53518	0.000330962	0.00114102	3.61849	-3.41498	1.26e-05	7.6e-05
CATG00000054600	CATG00000054600.1	sense overlap RNA	3.1619	-2.71825	2.9e-06	1.47e-05	2.78115	-3.09337	0.000510795	0.00217113
CATG00000054975	CATG00000054975.1	sense intronic	1.9651	-2.37243	0.000754043	0.00240754	1.87549	-2.53849	0.00099366	0.00394382
CATG00000055022	CATG00000055022.1	sense overlap RNA	3.04162	-1.9827	2.37e-07	1.44e-06	2.1613	-2.71871	0.00202645	0.00740605
CATG00000055025	CATG00000055025.1	sense intronic	4.70058	-1.31067	4.02e-13	4.58e-12	3.7207	-2.2683	7.98e-09	8.29e-08
CATG00000055027	CATG00000055027.1	sense intronic	3.99825	-2.47452	2.08e-08	1.46e-07	3.18529	-3.19135	6.19e-05	0.000325289
CATG00000055028	CATG00000055028.1	sense intronic	3.51521	-1.42003	6.73e-11	6.25e-10	2.90582	-2.03163	4.58e-06	3.04e-05
CATG00000055029	CATG00000055029.1	sense intronic	3.64827	-0.853968	5.64e-08	3.72e-07	3.13177	-1.40069	2.52e-06	1.75e-05
CATG00000055030	CATG00000055030.1	sense overlap RNA	4.17936	-1.20776	4.56e-15	6.14e-14	3.02734	-2.27088	2.59e-07	2.14e-06
CATG00000055400	CATG00000055400.1	sense intronic	5.67924	0.545217	8.11e-25	2.2e-23	4.45551	-0.713753	4.18e-16	9.7e-15
CATG00000055819	CATG00000055819.1	intergenic	3.27057	-3.24589	7.24e-05	0.00028455	3.74948	-3.03623	1.52e-06	1.1e-05
CATG00000056002	CATG00000056002.1	sense overlap RNA	7.23849	-3.02701	1.22e-09	9.79e-09	7.31266	-3.03999	4.92e-08	4.59e-07
CATG00000056050	CATG00000056050.1	antisense	11.4566	0.914	3.24e-17	5.2e-16	11.9957	1.4072	8.87e-47	1.4e-44
CATG00000056114	CATG00000056114.1	sense overlap RNA	2.41338	1.75836	7.1e-08	4.63e-07	1.50341	1.01023	9.53e-05	0.000481287
CATG00000056115	CATG00000056115.1	sense intronic	2.66623	0.992388	5.27e-10	4.41e-09	1.347	-0.0479589	0.00144704	0.00549101
CATG00000056116	CATG00000056116.1	sense overlap RNA	2.63317	-1.44477	1.99e-07	1.22e-06	2.12772	-1.91644	6.79e-05	0.000353922
CATG00000056212	CATG00000056212.1	sense intronic	5.46192	-1.00294	3.17e-14	4.01e-13	4.25696	-2.20922	6.19e-08	5.68e-07
CATG00000056213	CATG00000056213.1	sense intronic	5.68209	1.21651	2.1e-23	5.26e-22	4.07507	-0.397461	1.3e-12	2.16e-11
CATG00000056215	CATG00000056215.1	sense intronic	3.69911	-0.941078	3.08e-13	3.54e-12	3.04564	-1.59837	4.7e-09	5.04e-08
CATG00000056278	CATG00000056278.1	sense overlap RNA	3.38348	-2.10061	9.07e-09	6.56e-08	4.01337	-1.69831	3.28e-11	4.63e-10
CATG00000056279	CATG00000056279.1	sense intronic	3.91876	-0.720003	3.13e-10	2.7e-09	4.14355	-0.633016	1.15e-11	1.72e-10
CATG00000056324	CATG00000056324.1	sense overlap RNA	1.81772	-2.17083	0.000595717	0.00194741	1.86946	-2.2447	0.00207861	0.00757206
CATG00000056723	CATG00000056723.1	sense intronic	1.99058	-0.731798	4.45e-06	2.19e-05	1.5335	-1.13679	0.000759525	0.00309765
CATG00000056868	CATG00000056868.1	sense overlap RNA	9.4394	-1.05787	6.75e-25	1.84e-23	8.21414	-2.27621	1.58e-15	3.45e-14
CATG00000056869	CATG00000056869.1	sense intronic	11.3632	0.8226	7.88e-39	4.22e-37	10.0919	-0.482804	7.77e-29	4.69e-27
CATG00000056915	CATG00000056915.1	divergent	3.15628	-1.93978	4.16e-07	2.44e-06	2.98085	-2.18301	2.25e-05	0.000129254
CATG00000057229	CATG00000057229.1	sense intronic	2.32702	0.888313	5.62e-07	3.22e-06	1.62242	0.285929	0.000492705	0.00210072
CATG00000057355	CATG00000057355.1	intergenic	4.72241	-2.13444	1.33e-10	1.19e-09	4.36106	-2.55906	7e-10	8.37e-09
CATG00000057620	CATG00000057620.1	sense intronic	3.50941	-1.99756	1.48e-08	1.05e-07	2.33615	-2.95494	0.000967426	0.00384977
CATG00000057956	CATG00000057956.1	sense overlap RNA	2.3546	-1.97783	0.000139625	0.000518503	2.42046	-2.04503	0.000109417	0.000545607
CATG00000058095	CATG00000058095.1	divergent	3.69888	-1.98278	3.25e-10	2.8e-09	2.51143	-2.96252	0.000710399	0.00291929
CATG00000058096	CATG00000058096.1	sense overlap RNA	3.77116	-0.805417	2.06e-13	2.41e-12	1.83988	-2.37392	0.00150388	0.00568747
CATG00000058334	CATG00000058334.1	sense overlap RNA	2.17994	-1.35088	1.19e-05	5.43e-05	1.66227	-1.80383	0.0011638	0.00454124
CATG00000058471	CATG00000058471.1	intergenic	7.94741	0.0419078	3e-28	9.92e-27	6.17151	-1.76728	9.58e-18	2.54e-16
CATG00000058472	CATG00000058472.1	intergenic	9.38407	-1.11061	3.84e-24	1.01e-22	7.38279	-2.99465	2.25e-10	2.88e-09
CATG00000058535	CATG00000058535.1	sense overlap RNA	1.67951	-1.00596	0.000234852	0.000833399	1.77318	-1.05014	9.97e-05	0.000500798
CATG00000058537	CATG00000058537.1	sense intronic	1.50594	-0.898277	0.00056048	0.00184205	1.72541	-0.863038	9.88e-05	0.000496739
CATG00000059257	CATG00000059257.1	sense intronic	3.01221	-1.88398	1.08e-07	6.85e-07	2.13112	-2.61561	0.000944611	0.00376788
CATG00000059308	CATG00000059308.1	sense overlap RNA	2.44848	-0.244725	2.62e-08	1.8e-07	1.6464	-0.916524	0.00028875	0.00129946
CATG00000059313	CATG00000059313.1	sense intronic	4.07979	-3.35808	1.2e-05	5.44e-05	3.82128	-3.64302	0.000145145	0.000701056
CATG00000059456	CATG00000059456.1	sense intronic	2.03651	-2.71939	0.00221501	0.00635867	2.74604	-2.36634	7.57e-06	4.79e-05
CATG00000059460	CATG00000059460.1	sense overlap RNA	1.86655	-2.29309	0.00203131	0.0058854	2.54475	-1.95341	3.69e-06	2.49e-05
CATG00000059463	CATG00000059463.1	sense overlap RNA	2.32536	-2.45629	5.65e-05	0.000227089	3.28847	-1.86811	7.74e-10	9.2e-09
CATG00000059476	CATG00000059476.1	sense overlap RNA	1.71742	-0.514797	0.000490105	0.00162719	1.40737	-0.814934	0.00284809	0.0099772
CATG00000059620	CATG00000059620.1	sense overlap RNA	2.18102	-0.251765	1.18e-05	5.39e-05	2.96251	0.253755	4.82e-11	6.65e-10
CATG00000059622	CATG00000059622.1	sense overlap RNA	2.37333	-2.04605	5.77e-05	0.000231571	2.95734	-1.73269	4.46e-08	4.18e-07
CATG00000059666	CATG00000059666.1	intergenic	7.78262	-2.57705	1.45e-10	1.3e-09	10.0409	-0.532707	2.46e-28	1.42e-26
CATG00000059684	CATG00000059684.1	sense overlap RNA	4.70337	-1.29812	4.84e-15	6.5e-14	3.69602	-2.2816	9.07e-09	9.34e-08
CATG00000059806	CATG00000059806.1	sense overlap RNA	2.55497	-3.10369	0.00130465	0.00395189	3.61609	-2.48205	1.66e-07	1.41e-06
CATG00000059869	CATG00000059869.1	sense intronic	2.10682	0.704228	1.55e-07	9.68e-07	1.71864	0.330456	2.15e-05	0.000123903
CATG00000059905	CATG00000059905.1	sense overlap RNA	3.39747	1.01843	7.57e-14	9.18e-13	1.63507	-0.443577	0.000381281	0.00166834
CATG00000060186	CATG00000060186.1	sense intronic	7.18858	-0.693258	2.31e-23	5.76e-22	5.55717	-2.31279	1.93e-11	2.8e-10
CATG00000060264	CATG00000060264.1	sense intronic	6.07693	0.0116068	8.97e-23	2.15e-21	4.05718	-1.95439	4.26e-11	5.91e-10
CATG00000060265	CATG00000060265.1	sense intronic	5.41325	-1.02489	5.38e-17	8.55e-16	3.74965	-2.58815	5.32e-08	4.95e-07
CATG00000060266	CATG00000060266.1	sense overlap RNA	6.52631	-0.83119	1.63e-21	3.58e-20	4.34707	-2.87416	2.38e-07	1.98e-06
CATG00000060267	CATG00000060267.1	sense intronic	6.44569	-0.581257	1.47e-22	3.48e-21	4.51428	-2.45393	1.04e-08	1.06e-07
CATG00000060270	CATG00000060270.1	sense intronic	5.32102	-0.587103	1.08e-16	1.66e-15	3.64465	-2.18693	1.42e-08	1.43e-07
CATG00000060271	CATG00000060271.1	sense overlap RNA	5.89169	-1.91806	3.68e-16	5.38e-15	4.46442	-3.21954	4.82e-07	3.81e-06
CATG00000060272	CATG00000060272.1	sense intronic	5.1898	-1.4646	1.64e-16	2.48e-15	3.64293	-2.88601	1.73e-06	1.24e-05
CATG00000060275	CATG00000060275.1	sense overlap RNA	4.40865	-2.38144	2.26e-09	1.76e-08	3.2952	-3.3317	0.000117585	0.000582035
CATG00000060276	CATG00000060276.1	sense intronic	4.23976	-1.6941	1.57e-12	1.69e-11	2.8998	-2.86407	4.77e-05	0.000257639
CATG00000060378	CATG00000060378.1	sense overlap RNA	1.88469	-1.34159	0.000301475	0.00104932	1.85723	-1.46854	0.000407717	0.00177225
CATG00000060379	CATG00000060379.1	sense intronic	2.68006	-2.12338	7.58e-07	4.26e-06	1.95546	-2.71448	0.0018967	0.00698742
CATG00000060421	CATG00000060421.1	sense overlap RNA	2.13542	-1.07176	2.74e-06	1.4e-05	2.15427	-1.16759	3.44e-06	2.34e-05
CATG00000060565	CATG00000060565.1	sense intronic	1.97996	-0.0488408	5.65e-06	2.73e-05	1.58308	-0.420105	0.000290556	0.00130623
CATG00000061069	CATG00000061069.1	sense overlap RNA	5.07871	-0.296125	1.18e-19	2.26e-18	3.91332	-1.46911	5.47e-11	7.5e-10
CATG00000061070	CATG00000061070.1	sense overlap RNA	4.29482	0.802797	1.57e-19	2.96e-18	2.92921	-0.495664	9.16e-11	1.23e-09
CATG00000061071	CATG00000061071.1	sense intronic	5.46362	-2.27787	1.42e-12	1.54e-11	4.45462	-3.21022	1.31e-06	9.59e-06
CATG00000061072	CATG00000061072.1	sense overlap RNA	5.12467	2.30536	1.13e-30	4.27e-29	3.94309	1.1011	2.35e-20	7.79e-19
CATG00000061073	CATG00000061073.1	sense overlap RNA	4.23297	-2.06916	2.82e-10	2.44e-09	3.4582	-2.8046	1.64e-06	1.19e-05
CATG00000061074	CATG00000061074.1	sense intronic	5.03659	0.142601	2.19e-19	4.1e-18	3.56777	-1.29323	1.24e-10	1.63e-09
CATG00000061076	CATG00000061076.1	sense overlap RNA	3.25875	-0.87297	4.39e-10	3.71e-09	1.84181	-2.03247	0.00130368	0.00501858
CATG00000061176	CATG00000061176.1	sense intronic	1.75903	-2.26338	0.000723251	0.0023198	2.08173	-2.17189	9.32e-05	0.000472341
CATG00000061177	CATG00000061177.1	sense intronic	1.79694	-2.19446	0.000626824	0.00203685	2.29897	-1.9771	9.83e-06	6.07e-05
CATG00000061311	CATG00000061311.1	sense overlap RNA	2.29109	-1.61571	7.78e-06	3.66e-05	2.61859	-1.48892	2.87e-07	2.35e-06
CATG00000061312	CATG00000061312.1	sense overlap RNA	1.86766	-0.838038	3.43e-05	0.000143581	2.02081	-0.839846	6.04e-06	3.89e-05
CATG00000061568	CATG00000061568.1	sense overlap RNA	3.15799	-3.57979	0.0010971	0.00337625	4.1688	-3.00841	3.48e-06	2.36e-05
CATG00000061599	CATG00000061599.1	intergenic	4.53462	2.01701	2.69e-26	7.93e-25	1.28942	-0.68743	0.00221932	0.00801818
CATG00000061601	CATG00000061601.1	intergenic	5.34562	2.66779	8.71e-34	3.79e-32	2.10137	-0.27195	2.65e-06	1.83e-05
CATG00000061744	CATG00000061744.1	sense intronic	1.41793	-1.31823	0.00122232	0.003726	1.87731	-1.13337	2.43e-05	0.000139021
CATG00000061746	CATG00000061746.1	sense overlap RNA	2.13279	0.253628	8.38e-06	3.92e-05	2.19433	0.195684	3.99e-06	2.68e-05
CATG00000061748	CATG00000061748.1	sense overlap RNA	1.46299	-0.123699	0.00109376	0.00336695	1.85798	0.0343166	2.14e-05	0.000123386
CATG00000061749	CATG00000061749.1	sense intronic	1.75182	1.30783	2.19e-05	9.48e-05	2.08709	1.446	3.83e-07	3.08e-06
CATG00000061751	CATG00000061751.1	sense overlap RNA	2.13515	-1.03702	2.13e-05	9.24e-05	1.99177	-1.24391	0.000134148	0.000653878
CATG00000061752	CATG00000061752.1	sense overlap RNA	2.08136	-0.558676	3.26e-05	0.000137209	2.42672	-0.412056	2.99e-07	2.45e-06
CATG00000062066	CATG00000062066.1	sense intronic	2.32376	-2.85363	0.00211159	0.00609314	2.30164	-2.98368	0.00176669	0.00656552
CATG00000062087	CATG00000062087.1	sense overlap RNA	2.47103	-2.88254	0.000296499	0.00103361	2.19243	-3.16143	0.0023146	0.00832107
CATG00000062264	CATG00000062264.1	sense intronic	2.92127	2.36931	1.47e-13	1.74e-12	2.40859	1.85789	3.64e-10	4.53e-09
CATG00000062265	CATG00000062265.1	sense intronic	2.35644	-1.71657	3.07e-05	0.000129962	2.35088	-1.83349	3.45e-06	2.34e-05
CATG00000062266	CATG00000062266.1	sense intronic	3.40902	1.45302	1.46e-13	1.73e-12	3.25407	1.21802	2.01e-13	3.68e-12
CATG00000062267	CATG00000062267.1	sense intronic	3.36866	0.0227493	6.69e-12	6.79e-11	3.29755	-0.145811	1.25e-11	1.86e-10
CATG00000062336	CATG00000062336.1	sense intronic	1.96572	1.37041	1.75e-06	9.26e-06	2.54057	1.7042	2.41e-10	3.07e-09
CATG00000062337	CATG00000062337.1	sense intronic	2.943	-1.36757	1.65e-08	1.17e-07	3.33081	-1.16852	1.53e-11	2.26e-10
CATG00000062340	CATG00000062340.1	sense overlap RNA	3.44488	-2.32674	3.12e-06	1.58e-05	3.08723	-2.71866	3.04e-06	2.08e-05
CATG00000062342	CATG00000062342.1	sense overlap RNA	1.18843	1.14645	0.00291611	0.00811699	1.56082	1.28076	4.54e-05	0.000246074
CATG00000062343	CATG00000062343.1	sense overlap RNA	2.16116	0.142702	7.33e-06	3.47e-05	2.45228	0.25864	3.21e-07	2.61e-06
CATG00000062511	CATG00000062511.1	sense overlap RNA	4.53858	-3.62889	3.19e-05	0.000134401	5.26263	-3.2406	5.85e-07	4.57e-06
CATG00000062514	CATG00000062514.1	sense intronic	2.67671	-2.88266	9.9e-05	0.000378973	2.90014	-2.85296	6.48e-05	0.000339487
CATG00000062515	CATG00000062515.1	sense intronic	1.45464	-1.22436	0.000958098	0.0029903	1.71813	-1.16539	0.000128935	0.000632843
CATG00000062834	CATG00000062834.1	sense overlap RNA	2.86035	-3.48811	0.00123287	0.00375486	3.72045	-3.03789	3.84e-06	2.58e-05
CATG00000062838	CATG00000062838.1	sense intronic	1.72377	-1.27114	0.000692406	0.00222736	2.95583	-0.474408	6.8e-11	9.24e-10
CATG00000063132	CATG00000063132.1	divergent	1.95317	1.61905	6.48e-07	3.68e-06	1.47026	1.19222	0.000126551	0.000622248
CATG00000063185	CATG00000063185.1	sense intronic	4.16441	-1.59223	6.1e-13	6.84e-12	2.25507	-3.12455	0.00142027	0.00539889
CATG00000063222	CATG00000063222.1	sense overlap RNA	1.62497	-1.05164	0.00128037	0.00388438	2.45222	-0.581541	6.81e-08	6.19e-07
CATG00000063228	CATG00000063228.1	sense intronic	2.27904	-3.01111	0.00295164	0.00821004	3.71558	-2.09831	1.81e-08	1.79e-07
CATG00000063234	CATG00000063234.1	sense intronic	2.09054	-1.75901	6.95e-05	0.000274561	2.28768	-1.73386	1.78e-05	0.000104074
CATG00000063311	CATG00000063311.1	intergenic	2.3769	-0.223293	1.18e-07	7.46e-07	1.92758	-0.653206	1.52e-05	9.02e-05
CATG00000063468	CATG00000063468.1	sense overlap RNA	2.22598	-1.22881	4.79e-06	2.34e-05	1.83357	-1.60569	0.00021087	0.000980583
CATG00000063734	CATG00000063734.1	divergent	3.35583	3.2271	2.06e-20	4.12e-19	2.11328	2.1223	1.43e-07	1.23e-06
CATG00000063744	CATG00000063744.1	sense overlap RNA	1.75403	-0.804575	0.000369737	0.00125982	2.34957	-0.490476	1.41e-06	1.03e-05
CATG00000064119	CATG00000064119.1	sense intronic	3.88573	-3.48699	7.25e-05	0.00028496	5.06192	-2.73463	3.77e-09	4.09e-08
CATG00000064405	CATG00000064405.1	sense intronic	3.3667	-2.31784	3.62e-05	0.000151032	3.845	-2.05103	2.46e-07	2.04e-06
CATG00000064553	CATG00000064553.1	sense intronic	1.37913	1.52748	0.00060861	0.00198478	1.46261	1.48191	0.000219463	0.00101553
CATG00000064947	CATG00000064947.1	sense intronic	2.16675	-1.04919	2e-05	8.74e-05	1.82681	-1.39045	0.000223324	0.00103166
CATG00000064992	CATG00000064992.1	sense overlap RNA	3.28687	-1.75509	1.76e-06	9.32e-06	2.53182	-2.43906	0.000711855	0.00292487
CATG00000064993	CATG00000064993.1	sense overlap RNA	2.6205	-1.20007	2.32e-07	1.41e-06	1.91194	-1.81119	0.000337604	0.00149732
CATG00000064994	CATG00000064994.1	sense overlap RNA	1.8058	0.943015	6.4e-06	3.06e-05	1.36815	0.555957	0.000583961	0.00244916
CATG00000065016	CATG00000065016.1	sense overlap RNA	2.90903	-0.674622	1.51e-08	1.07e-07	2.11704	-1.38107	3.28e-05	0.000182788
CATG00000065018	CATG00000065018.1	sense overlap RNA	3.97833	-2.7422	2.08e-06	1.08e-05	3.43394	-3.25769	1.26e-05	7.63e-05
CATG00000065158	CATG00000065158.1	sense intronic	10.2629	-0.260651	7.62e-30	2.74e-28	7.80348	-2.64155	1.97e-12	3.23e-11
CATG00000065207	CATG00000065207.1	sense overlap RNA	3.32909	-3.49337	0.000347378	0.00119117	3.50193	-3.50302	7.11e-05	0.000369109
CATG00000065208	CATG00000065208.1	sense intronic	1.96099	-0.476309	9.74e-06	4.51e-05	2.77732	0.0320579	6.42e-10	7.71e-09
CATG00000065211	CATG00000065211.1	sense intronic	1.88306	0.419791	7.41e-06	3.5e-05	2.45709	0.741484	3.76e-09	4.08e-08
CATG00000065213	CATG00000065213.1	sense overlap RNA	1.64205	-1.43855	0.000908445	0.002853	2.30402	-1.09815	4.47e-06	2.97e-05
CATG00000065214	CATG00000065214.1	sense intronic	2.18956	-1.19334	2.06e-06	1.08e-05	2.68333	-0.93603	6.6e-09	6.93e-08
CATG00000065217	CATG00000065217.1	sense overlap RNA	3.05055	-2.61245	3.59e-05	0.000150024	3.78901	-2.17267	2.06e-09	2.31e-08
CATG00000065218	CATG00000065218.1	sense intronic	2.03634	-0.0634762	3.83e-06	1.91e-05	2.9795	0.563903	6.47e-12	9.95e-11
CATG00000065220	CATG00000065220.1	sense intronic	1.8443	-1.9354	0.0019736	0.0057384	2.80519	-1.36402	5.52e-08	5.12e-07
CATG00000065221	CATG00000065221.1	sense overlap RNA	3.50154	-2.02096	2.08e-09	1.63e-08	3.91266	-1.80735	1.12e-10	1.48e-09
CATG00000065222	CATG00000065222.1	sense intronic	2.68074	-2.52652	5.14e-05	0.000208299	2.80236	-2.55731	5.74e-05	0.000304582
CATG00000065223	CATG00000065223.1	sense intronic	2.12465	0.846354	2.86e-06	1.45e-05	2.46798	1.00562	8.61e-09	8.91e-08
CATG00000065225	CATG00000065225.1	sense overlap RNA	1.92225	-0.951242	4.37e-05	0.000179617	2.50911	-0.63488	1.9e-08	1.88e-07
CATG00000065345	CATG00000065345.1	intergenic	4.72073	-0.10066	2.65e-20	5.28e-19	4.10992	-0.770463	2.85e-15	6.11e-14
CATG00000065425	CATG00000065425.1	intergenic	1.86637	-0.50691	7.07e-05	0.000278637	4.51464	1.60003	7.38e-23	2.91e-21
CATG00000065590	CATG00000065590.1	intergenic	3.66989	-3.62591	0.000209102	0.000750288	6.4285	-1.52801	1.43e-19	4.45e-18
CATG00000065621	CATG00000065621.1	divergent	2.1996	-0.69263	1.01e-06	5.59e-06	1.96727	-0.962294	1.66e-05	9.76e-05
CATG00000065670	CATG00000065670.1	sense overlap RNA	2.74798	-2.82011	0.000346682	0.00118892	2.69488	-2.97439	0.00135117	0.00517384
CATG00000065672	CATG00000065672.1	sense intronic	2.09767	-1.15882	1.93e-05	8.43e-05	1.55667	-1.61964	0.0023113	0.00831284
CATG00000065682	CATG00000065682.1	sense overlap RNA	1.88256	-1.92289	0.000674358	0.00217513	1.7352	-2.12521	0.00115249	0.00450406
CATG00000065847	CATG00000065847.1	sense intronic	1.86949	0.575626	3.29e-05	0.000138276	1.33161	0.123367	0.0023381	0.0083923
CATG00000065863	CATG00000065863.1	sense intronic	2.13022	-0.905777	5.22e-06	2.54e-05	1.56595	-1.38686	0.00116928	0.0045597
CATG00000065870	CATG00000065870.1	sense overlap RNA	2.58425	-0.614968	3.77e-08	2.54e-07	2.13042	-1.06014	5.55e-06	3.61e-05
CATG00000065871	CATG00000065871.1	sense intronic	2.18723	0.936748	4.17e-06	2.06e-05	1.83738	0.584369	5.97e-05	0.000315061
CATG00000066077	CATG00000066077.1	sense intronic	2.9909	-1.55098	4.87e-08	3.24e-07	2.11622	-2.29581	0.000195436	0.000914536
CATG00000066205	CATG00000066205.1	sense overlap RNA	2.37794	-2.94763	0.00047427	0.00157965	2.59862	-2.92378	0.000101748	0.000510727
CATG00000066208	CATG00000066208.1	sense intronic	1.55846	0.24083	0.00051467	0.00170064	1.35664	0.0124523	0.00283139	0.00992557
CATG00000066209	CATG00000066209.1	sense intronic	2.99129	-1.31072	5.44e-07	3.13e-06	2.70517	-1.64813	9.62e-06	5.95e-05
CATG00000066251	CATG00000066251.1	sense overlap RNA	1.60827	-0.480086	0.000495366	0.00164309	1.48172	-0.664717	0.000863563	0.00347338
CATG00000066391	CATG00000066391.1	intergenic	7.59863	-2.73167	1.25e-11	1.24e-10	8.7775	-1.75405	6.9e-20	2.21e-18
CATG00000066393	CATG00000066393.1	intergenic	4.76991	-2.09714	4.88e-13	5.52e-12	6.0014	-1.09868	1.03e-20	3.52e-19
CATG00000066395	CATG00000066395.1	sense intronic	4.26108	-1.65568	2.87e-09	2.21e-08	4.74053	-1.35158	4.6e-13	8.08e-12
CATG00000066396	CATG00000066396.1	sense overlap RNA	3.74066	-1.65533	4.37e-07	2.55e-06	4.31106	-1.29314	2.15e-12	3.52e-11
CATG00000066397	CATG00000066397.1	sense overlap RNA	3.63772	-1.1707	7.17e-08	4.67e-07	4.01762	-0.957677	1.18e-09	1.37e-08
CATG00000066398	CATG00000066398.1	sense overlap RNA	3.58136	-2.20582	1.22e-05	5.55e-05	4.46132	-1.5919	3.38e-10	4.22e-09
CATG00000066400	CATG00000066400.1	sense overlap RNA	5.14448	1.21893	2.16e-24	5.72e-23	3.37815	-0.495629	6.73e-12	1.03e-10
CATG00000066401	CATG00000066401.1	sense intronic	5.7798	-1.17491	2.3e-19	4.28e-18	4.15299	-2.7091	4.11e-08	3.88e-07
CATG00000066402	CATG00000066402.1	sense overlap RNA	5.32798	2.31583	2.16e-32	8.82e-31	3.60116	0.611747	3.44e-16	8.04e-15
CATG00000066468	CATG00000066468.1	sense overlap RNA	6.80791	-3.35756	2.19e-07	1.33e-06	6.48339	-3.68236	3.72e-06	2.5e-05
CATG00000066616	CATG00000066616.1	sense intronic	3.79889	-0.819763	3.91e-12	4.06e-11	2.61281	-1.89388	3.52e-06	2.38e-05
CATG00000066657	CATG00000066657.1	intergenic	1.66156	0.0567642	0.000193639	0.000699628	1.41565	-0.202482	0.00128694	0.00496044
CATG00000066769	CATG00000066769.1	sense intronic	7.1071	-3.13001	3.36e-09	2.57e-08	6.85749	-3.40663	5.8e-08	5.35e-07
CATG00000066770	CATG00000066770.1	sense overlap RNA	7.31214	-2.96584	4.45e-09	3.34e-08	7.4549	-2.93336	1.43e-10	1.87e-09
CATG00000066771	CATG00000066771.1	sense intronic	8.40313	-2.02608	3.78e-16	5.52e-15	8.48727	-2.02817	1.06e-16	2.58e-15
CATG00000066772	CATG00000066772.1	sense intronic	8.07962	-2.31629	6.26e-15	8.33e-14	7.68058	-2.73676	2.92e-10	3.68e-09
CATG00000066773	CATG00000066773.1	sense overlap RNA	8.25267	-2.16255	3.43e-16	5.03e-15	8.02393	-2.45715	6.83e-11	9.27e-10
CATG00000066774	CATG00000066774.1	sense overlap RNA	6.91658	-3.27697	2.28e-08	1.58e-07	6.73368	-3.49665	3.23e-07	2.63e-06
CATG00000066776	CATG00000066776.1	sense overlap RNA	7.46401	-2.84341	4.43e-11	4.18e-10	7.78696	-2.65064	3.61e-12	5.72e-11
CATG00000066783	CATG00000066783.1	sense overlap RNA	7.53233	-2.78678	1.72e-11	1.68e-10	7.57367	-2.83717	2.78e-11	3.96e-10
CATG00000066784	CATG00000066784.1	sense overlap RNA	7.62676	-2.70703	1.24e-11	1.23e-10	7.38861	-2.99179	3.22e-10	4.03e-09
CATG00000066788	CATG00000066788.1	sense intronic	8.57767	-1.86753	1.76e-18	3.08e-17	8.69619	-1.83358	4.15e-18	1.13e-16
CATG00000066793	CATG00000066793.1	sense overlap RNA	2.52982	-0.832277	3.41e-06	1.71e-05	2.0149	-1.31184	0.000333897	0.00148348
CATG00000066796	CATG00000066796.1	sense overlap RNA	3.40066	-0.934091	3.59e-11	3.41e-10	2.79949	-1.53503	1.98e-07	1.67e-06
CATG00000066840	CATG00000066840.1	sense intronic	4.03903	0.0295376	6.54e-11	6.08e-10	2.98	-0.988647	9.75e-07	7.31e-06
CATG00000066928	CATG00000066928.1	sense intronic	3.77149	-2.0856	1.43e-09	1.15e-08	2.6011	-3.05837	0.000634749	0.00264026
CATG00000066929	CATG00000066929.1	sense overlap RNA	3.80995	-0.214044	1.16e-13	1.39e-12	2.3245	-1.52806	5.87e-06	3.79e-05
CATG00000066987	CATG00000066987.1	sense overlap RNA	1.8946	-0.983405	2.65e-05	0.000113328	1.7114	-1.21066	0.000181082	0.000854753
CATG00000067090	CATG00000067090.1	sense overlap RNA	1.78658	-2.48398	0.00255543	0.00721135	1.88307	-2.53713	0.00162894	0.00610636
CATG00000067118	CATG00000067118.1	sense overlap RNA	2.51166	-2.16027	4e-06	1.98e-05	2.43197	-2.32473	0.000123002	0.000605782
CATG00000067119	CATG00000067119.1	sense intronic	3.02707	2.72959	3.21e-16	4.71e-15	2.55466	2.24433	2.22e-12	3.62e-11
CATG00000067120	CATG00000067120.1	sense intronic	3.13934	3.8378	7.25e-20	1.4e-18	2.63955	3.32546	6.75e-15	1.39e-13
CATG00000067416	CATG00000067416.1	sense overlap RNA	2.57494	-2.83188	0.000325949	0.00112535	4.1507	-1.7426	7.96e-12	1.21e-10
CATG00000067418	CATG00000067418.1	sense intronic	2.85165	-1.20884	1.44e-07	9.01e-07	4.48686	0.0921812	2.35e-18	6.61e-17
CATG00000067422	CATG00000067422.1	sense overlap RNA	3.65515	-1.65863	2.94e-11	2.83e-10	4.39945	-1.12998	2.04e-15	4.44e-14
CATG00000067423	CATG00000067423.1	sense intronic	2.43714	-0.0442553	1.08e-07	6.85e-07	3.75608	0.954101	1.28e-18	3.68e-17
CATG00000067715	CATG00000067715.1	divergent	2.62625	-2.35417	1.29e-05	5.83e-05	2.69653	-2.421	8.17e-06	5.14e-05
CATG00000067716	CATG00000067716.1	intergenic	3.11652	-3.37144	0.000551081	0.00181268	3.34892	-3.33909	0.000115036	0.000570439
CATG00000068221	CATG00000068221.1	intergenic	6.2046	-3.77924	6.55e-06	3.13e-05	6.80087	-3.44941	8.92e-08	7.98e-07
CATG00000069731	CATG00000069731.1	sense intronic	4.18903	-1.44621	2.04e-12	2.17e-11	2.25238	-3.02434	0.0010005	0.00396786
CATG00000070166	CATG00000070166.1	sense intronic	2.18344	-2.94708	0.000669201	0.00215894	3.10038	-2.44786	1.09e-06	8.14e-06
CATG00000070342	CATG00000070342.1	antisense	7.04816	-0.331145	8.04e-25	2.19e-23	4.57478	-2.69657	8e-08	7.2e-07
CATG00000070448	CATG00000070448.1	sense overlap RNA	7.42594	-2.87394	2.01e-10	1.77e-09	7.36356	-3.01837	4.88e-09	5.23e-08
CATG00000070449	CATG00000070449.1	sense overlap RNA	10.5323	0.00316663	7.66e-32	3.06e-30	10.8297	0.246544	4.7e-35	4.14e-33
CATG00000070525	CATG00000070525.1	divergent	5.94918	-1.03461	4.68e-21	9.87e-20	4.09862	-2.77037	3.87e-08	3.66e-07
CATG00000070949	CATG00000070949.1	divergent	2.87859	-2.6159	3.07e-06	1.55e-05	2.59862	-2.92378	0.000101851	0.00051116
CATG00000071007	CATG00000071007.1	sense overlap RNA	2.66075	-0.522645	4.39e-07	2.56e-06	2.58212	-0.693135	9.55e-07	7.18e-06
CATG00000071009	CATG00000071009.1	sense intronic	6.63652	-3.48396	2.73e-07	1.64e-06	6.86903	-3.40192	8.45e-08	7.57e-07
CATG00000071298	CATG00000071298.1	sense intronic	2.59354	-1.30159	1.25e-06	6.81e-06	1.80223	-1.95845	0.0017381	0.0064676
CATG00000071739	CATG00000071739.1	sense overlap RNA	3.04359	-0.0617753	7.98e-10	6.57e-09	2.60518	-0.521186	1.44e-08	1.44e-07
CATG00000071740	CATG00000071740.1	sense overlap RNA	2.78755	-0.75818	1.82e-09	1.44e-08	2.11669	-1.36668	8.63e-06	5.39e-05
CATG00000071742	CATG00000071742.1	sense overlap RNA	2.46072	-1.63391	2.18e-05	9.44e-05	2.16518	-1.95516	0.000253594	0.00115618
CATG00000071743	CATG00000071743.1	sense overlap RNA	2.63047	-0.633338	3.91e-08	2.63e-07	1.9643	-1.22991	6.07e-05	0.000319772
CATG00000071865	CATG00000071865.1	sense overlap RNA	1.75956	-0.439639	5.9e-05	0.000236316	1.69565	-0.585464	8.71e-05	0.000444706
CATG00000071923	CATG00000071923.1	sense overlap RNA	4.43472	-0.994303	5.94e-16	8.52e-15	2.18696	-2.86851	0.00233682	0.00839032
CATG00000071929	CATG00000071929.1	sense overlap RNA	5.30502	0.6424	3.44e-25	9.56e-24	2.35024	-2.00476	6.15e-06	3.95e-05
CATG00000072151	CATG00000072151.1	sense intronic	8.57553	-1.86902	5.86e-18	9.88e-17	7.6446	-2.77789	1.67e-11	2.44e-10
CATG00000072161	CATG00000072161.1	sense overlap RNA	2.05604	-2.65576	0.00139279	0.00418723	2.17696	-2.69304	0.000819955	0.00332157
CATG00000072306	CATG00000072306.1	sense overlap RNA	2.64611	-1.30641	1.01e-06	5.57e-06	1.86844	-1.96378	0.00041311	0.00179286
CATG00000072502	CATG00000072502.1	sense intronic	2.97099	-0.806431	6.14e-09	4.54e-08	2.4912	-1.29298	2.95e-07	2.42e-06
CATG00000072505	CATG00000072505.1	sense intronic	2.48061	0.407318	3.38e-09	2.58e-08	1.98302	-0.0647882	2.13e-06	1.5e-05
CATG00000072565	CATG00000072565.1	sense intronic	2.06833	1.23715	4.81e-07	2.8e-06	2.04853	1.12243	2.08e-07	1.75e-06
CATG00000072614	CATG00000072614.1	intergenic	4.69096	-2.49003	3.27e-10	2.82e-09	4.28489	-2.93785	3.73e-08	3.53e-07
CATG00000072615	CATG00000072615.1	divergent	2.80411	2.87782	6.26e-12	6.38e-11	2.08948	2.22191	6.57e-08	5.98e-07
CATG00000072616	CATG00000072616.1	sense overlap RNA	3.97999	-0.916547	1.31e-14	1.7e-13	3.04307	-1.81431	3.3e-09	3.6e-08
CATG00000072639	CATG00000072639.1	sense intronic	1.50471	1.11481	0.000168202	0.000615047	2.36684	1.62784	1.54e-09	1.76e-08
CATG00000072640	CATG00000072640.1	sense intronic	1.6634	0.552846	0.000139778	0.000519008	2.39793	0.980748	1.14e-08	1.16e-07
CATG00000072786	CATG00000072786.1	sense intronic	2.08358	-0.477816	3.11e-06	1.57e-05	1.85771	-0.739293	3.7e-05	0.000204491
CATG00000072890	CATG00000072890.1	sense intronic	2.848	-1.04701	7.09e-09	5.19e-08	1.63443	-2.00672	0.00167207	0.00625103
CATG00000072891	CATG00000072891.1	sense intronic	3.58783	-2.0855	4.45e-10	3.75e-09	2.68411	-2.87026	5.06e-05	0.000271956
CATG00000073016	CATG00000073016.1	sense overlap RNA	2.64817	-2.67648	8.41e-05	0.000326112	2.27414	-3.03295	0.00124496	0.00482008
CATG00000073017	CATG00000073017.1	sense overlap RNA	1.57529	0.264554	0.000413645	0.00139528	1.63915	0.205222	0.000187755	0.000882819
CATG00000073117	CATG00000073117.1	sense overlap RNA	4.66434	-2.18687	1.8e-12	1.93e-11	3.95223	-2.88418	1.09e-07	9.59e-07
CATG00000073118	CATG00000073118.1	sense overlap RNA	4.3899	-1.58832	2.34e-10	2.05e-09	3.66089	-2.32089	2.32e-08	2.26e-07
CATG00000073119	CATG00000073119.1	sense intronic	4.8156	1.38613	8.02e-26	2.29e-24	3.95641	0.487911	1.96e-18	5.56e-17
CATG00000073199	CATG00000073199.1	sense overlap RNA	3.42865	-2.32077	1.66e-06	8.82e-06	2.62225	-3.01154	0.00134251	0.00514521
CATG00000073200	CATG00000073200.1	sense overlap RNA	2.10239	-0.736814	4.49e-06	2.21e-05	1.48537	-1.24948	0.00113528	0.00444538
CATG00000073232	CATG00000073232.1	sense overlap RNA	6.24325	-0.208065	1.04e-23	2.65e-22	6.09712	-0.457405	3.89e-23	1.56e-21
CATG00000073480	CATG00000073480.1	sense overlap RNA	1.93252	-1.52597	8.3e-05	0.000322302	1.58357	-1.85575	0.00194049	0.00712725
CATG00000073496	CATG00000073496.1	sense overlap RNA	2.40031	0.844932	1.26e-07	7.94e-07	3.14075	1.34461	4.42e-12	6.9e-11
CATG00000073948	CATG00000073948.1	sense overlap RNA	2.74019	-2.27472	1e-06	5.53e-06	2.37794	-2.63839	0.000119729	0.000591392
CATG00000074121	CATG00000074121.1	sense overlap RNA	9.47438	-1.02435	4.45e-25	1.23e-23	6.63084	-3.58079	1.58e-06	1.15e-05
CATG00000074126	CATG00000074126.1	sense overlap RNA	6.46073	-1.38203	3.77e-19	6.93e-18	3.73684	-3.69475	0.000245413	0.00112395
CATG00000074158	CATG00000074158.1	sense overlap RNA	3.36043	-1.29577	1.15e-06	6.31e-06	2.54071	-2.04683	0.000666504	0.00275872
CATG00000074159	CATG00000074159.1	sense overlap RNA	4.21711	-1.58605	6.07e-12	6.18e-11	2.57703	-2.96965	0.000595233	0.00249058
CATG00000074270	CATG00000074270.1	intergenic	2.94883	-3.44565	0.00134783	0.00406927	3.93078	-2.88756	8.4e-07	6.4e-06
CATG00000074779	CATG00000074779.1	sense overlap RNA	7.68625	-2.65621	2.35e-11	2.28e-10	8.73733	-1.79324	2.53e-19	7.73e-18
CATG00000075082	CATG00000075082.1	sense overlap RNA	1.766	-2.10706	0.000803151	0.00254949	1.9088	-2.12862	0.000314749	0.00140438
CATG00000075172	CATG00000075172.1	intergenic	3.97985	-2.26295	4.83e-10	4.06e-09	3.41054	-2.82589	6.28e-07	4.89e-06
CATG00000075179	CATG00000075179.1	sense overlap RNA	1.34518	0.54145	0.00101901	0.0031565	1.90667	0.812616	1.31e-06	9.58e-06
CATG00000075180	CATG00000075180.1	sense intronic	1.73318	0.634426	2.72e-05	0.000115754	2.09981	0.791778	3.27e-07	2.65e-06
CATG00000075181	CATG00000075181.1	sense intronic	1.81533	-0.291422	6.78e-05	0.000268208	2.47473	0.0829855	7.68e-08	6.93e-07
CATG00000075182	CATG00000075182.1	sense intronic	1.58627	-1.71738	0.00366918	0.00996111	1.91221	-1.61811	0.000244091	0.00111874
CATG00000075184	CATG00000075184.1	sense intronic	2.70566	-2.65193	0.000284962	0.000995949	2.69299	-2.78572	0.000512653	0.00217842
CATG00000075190	CATG00000075190.1	sense overlap RNA	1.53246	-1.52518	0.00111597	0.00342925	1.90227	-1.39763	6.26e-05	0.000328636
CATG00000075192	CATG00000075192.1	sense intronic	2.06588	0.312161	2.96e-06	1.5e-05	2.8442	0.810492	6.24e-11	8.52e-10
CATG00000075193	CATG00000075193.1	sense intronic	1.82423	2.10648	3.31e-06	1.66e-05	3.08074	2.98724	1.32e-17	3.46e-16
CATG00000075545	CATG00000075545.1	sense intronic	1.24751	0.404281	0.00200511	0.00581595	1.79825	0.659334	1.25e-05	7.59e-05
CATG00000075548	CATG00000075548.1	sense overlap RNA	1.57823	-0.866735	0.000196418	0.000709092	1.95176	-0.725451	9.57e-06	5.92e-05
CATG00000075712	CATG00000075712.1	sense intronic	3.35756	-1.91206	2.22e-09	1.74e-08	3.75611	-1.7106	2.84e-10	3.6e-09
CATG00000075893	CATG00000075893.1	antisense	2.86415	1.06584	8.15e-07	4.55e-06	3.65765	1.64532	2.28e-10	2.91e-09
CATG00000075896	CATG00000075896.1	intergenic	2.81621	-2.94372	0.000116915	0.000440397	4.03164	-2.15354	1.02e-10	1.36e-09
CATG00000076029	CATG00000076029.1	sense intronic	1.76908	0.586416	1.22e-05	5.53e-05	1.28991	0.177742	0.0015721	0.00591714
CATG00000076034	CATG00000076034.1	sense overlap RNA	3.38437	-3.17271	3.64e-05	0.000151726	3.2575	-3.3762	5.21e-05	0.000278733
CATG00000076051	CATG00000076051.1	sense overlap RNA	2.22327	-1.79252	4.08e-05	0.000168645	1.99263	-2.05864	0.000154887	0.000742435
CATG00000076052	CATG00000076052.1	sense overlap RNA	3.26031	-2.4749	8.91e-06	4.15e-05	3.13556	-2.69014	2.43e-05	0.000138998
CATG00000076079	CATG00000076079.1	sense intronic	1.76247	0.376488	2.37e-05	0.000101873	1.3782	0.0262923	0.000901198	0.00360991
CATG00000076083	CATG00000076083.1	sense intronic	2.90413	-1.22628	4.9e-09	3.67e-08	3.39553	-0.939844	7.57e-10	9.01e-09
CATG00000076118	CATG00000076118.1	sense intronic	9.13146	-1.35049	1.06e-21	2.35e-20	7.02541	-3.28068	1.45e-08	1.45e-07
CATG00000076120	CATG00000076120.1	sense intronic	3.26788	-0.535604	3.52e-11	3.36e-10	2.33628	-1.37823	1.12e-06	8.32e-06
CATG00000076125	CATG00000076125.1	sense intronic	3.38865	-1.3292	4.4e-11	4.15e-10	2.61406	-2.04883	1.87e-06	1.33e-05
CATG00000076126	CATG00000076126.1	sense overlap RNA	2.42274	-2.91387	0.000441388	0.00148135	2.78788	-2.78427	9.44e-05	0.000477427
CATG00000076127	CATG00000076127.1	sense intronic	3.8398	-1.86019	7.86e-08	5.09e-07	4.1033	-1.758	2.55e-09	2.83e-08
CATG00000076129	CATG00000076129.1	sense overlap RNA	4.53152	-1.48226	5.47e-11	5.12e-10	4.27868	-1.82373	6.05e-10	7.3e-09
CATG00000076133	CATG00000076133.1	sense overlap RNA	3.34759	-2.7697	1.47e-05	6.58e-05	3.14957	-3.02313	5.91e-05	0.00031233
CATG00000076134	CATG00000076134.1	sense overlap RNA	2.6636	-3.63876	0.00270471	0.00758465	3.81047	-3.03447	5.24e-05	0.000280432
CATG00000076223	CATG00000076223.1	sense intronic	2.05735	-1.33062	0.000132413	0.000493482	2.65319	-1.00627	9.38e-07	7.06e-06
CATG00000076224	CATG00000076224.1	sense intronic	2.55455	3.47081	4.74e-13	5.37e-12	2.85647	3.61835	1.16e-17	3.07e-16
CATG00000076227	CATG00000076227.1	sense intronic	2.71772	-1.23235	8.4e-08	5.42e-07	2.86984	-1.22458	1.71e-08	1.7e-07
CATG00000076252	CATG00000076252.1	sense intronic	2.13088	0.986021	1.91e-07	1.18e-06	1.70208	0.583128	1.67e-05	9.85e-05
CATG00000076302	CATG00000076302.1	sense intronic	2.50462	-1.94521	1.72e-06	9.1e-06	2.35298	-2.16586	1.2e-05	7.27e-05
CATG00000076484	CATG00000076484.1	sense intronic	2.19163	-1.43902	5.74e-05	0.000230768	1.8821	-1.76159	0.000408253	0.00177407
CATG00000076763	CATG00000076763.1	sense overlap RNA	3.29969	-2.6182	4.16e-06	2.06e-05	2.94157	-2.98962	7.59e-05	0.000392083
CATG00000076764	CATG00000076764.1	sense intronic	7.52892	-2.78857	1.25e-10	1.13e-09	7.56578	-2.84128	2.7e-11	3.86e-10
CATG00000076863	CATG00000076863.1	sense intronic	1.81926	-1.86808	0.000478702	0.00159306	2.8109	-1.27582	2.68e-09	2.96e-08
CATG00000076880	CATG00000076880.1	intergenic	4.27127	-2.01641	5.76e-09	4.27e-08	3.03528	-3.08221	8.59e-05	0.000439296
CATG00000076986	CATG00000076986.1	sense overlap RNA	2.51557	-2.09567	2.46e-06	1.27e-05	1.8482	-2.6426	0.00135574	0.00518875
CATG00000076988	CATG00000076988.1	sense overlap RNA	2.03242	-2.33449	0.000194168	0.000701293	2.22488	-2.32154	5.08e-05	0.000272758
CATG00000077119	CATG00000077119.1	sense overlap RNA	4.07726	-3.35643	1.76e-05	7.74e-05	3.74748	-3.68873	0.000302713	0.00135526
CATG00000077326	CATG00000077326.1	sense intronic	1.66637	-0.17285	0.000399257	0.00135083	1.44634	-0.416434	0.00121038	0.00470052
CATG00000077486	CATG00000077486.1	sense overlap RNA	2.29	-3.00998	0.00101153	0.00313729	3.0359	-2.62661	3.18e-06	2.17e-05
CATG00000077487	CATG00000077487.1	sense overlap RNA	2.29044	-1.86309	5.01e-06	2.45e-05	3.49672	-1.04	6.08e-13	1.06e-11
CATG00000077490	CATG00000077490.1	sense overlap RNA	3.62513	-2.3451	1.27e-06	6.89e-06	4.41671	-1.80876	3.61e-11	5.07e-10
CATG00000077492	CATG00000077492.1	sense intronic	2.34857	-0.678955	7.78e-07	4.36e-06	3.49812	0.146676	4.2e-14	8.19e-13
CATG00000077664	CATG00000077664.1	intergenic	1.77597	-1.63696	0.0018261	0.00535089	4.73044	0.680401	2.93e-18	8.12e-17
CATG00000077728	CATG00000077728.1	sense intronic	2.00944	1.1983	7.03e-07	3.97e-06	1.70671	0.88682	1.45e-05	8.62e-05
CATG00000077786	CATG00000077786.1	divergent	6.43738	-1.40363	7.11e-19	1.28e-17	3.98992	-3.53961	9.64e-05	0.000486109
CATG00000077886	CATG00000077886.1	sense intronic	7.59238	-2.73489	4.31e-10	3.64e-09	7.74703	-2.68147	5.45e-11	7.47e-10
CATG00000077887	CATG00000077887.1	sense intronic	6.91217	-3.27867	2.93e-07	1.75e-06	7.16963	-3.16714	3.49e-09	3.8e-08
CATG00000077993	CATG00000077993.1	intergenic	8.91092	-1.559	6.68e-20	1.29e-18	6.60296	-3.59055	8.81e-07	6.68e-06
CATG00000077996	CATG00000077996.1	intergenic	7.77977	-0.893324	2.82e-22	6.54e-21	5.06994	-3.37261	1.14e-06	8.47e-06
CATG00000078119	CATG00000078119.1	antisense	1.90834	0.0564565	6.97e-06	3.31e-05	1.26518	-0.460665	0.00254917	0.00904923
CATG00000078189	CATG00000078189.1	sense intronic	1.69664	1.11748	1.1e-05	5.05e-05	2.0268	1.24891	1.18e-07	1.03e-06
CATG00000078699	CATG00000078699.1	intergenic	2.12039	-2.41047	0.000616562	0.00200804	3.21718	-1.71675	4.5e-06	2.99e-05
CATG00000078703	CATG00000078703.1	sense intronic	1.51838	1.10786	0.00023911	0.000847161	1.51308	1.0054	0.000182563	0.000861478
CATG00000078704	CATG00000078704.1	sense intronic	1.30696	0.715368	0.00187891	0.00549253	1.45656	0.709007	0.000290044	0.00130412
CATG00000079571	CATG00000079571.1	sense intronic	1.42998	0.21554	0.00037207	0.00126694	1.57403	0.206484	0.0001047	0.000524678
CATG00000079572	CATG00000079572.1	sense overlap RNA	1.53144	-0.331439	0.000569439	0.00186933	1.64167	-0.362712	0.000163583	0.000779803
CATG00000079767	CATG00000079767.1	sense intronic	3.06302	-0.299492	4.81e-09	3.6e-08	2.52217	-0.838546	1.17e-06	8.68e-06
CATG00000079778	CATG00000079778.1	sense intronic	2.28842	-0.763079	1.65e-06	8.79e-06	1.79626	-1.21414	0.000243947	0.00111825
CATG00000079879	CATG00000079879.1	divergent	2.46327	-3.17864	0.000987844	0.00307239	3.28028	-2.76252	6.51e-05	0.00034067
CATG00000079947	CATG00000079947.1	sense overlap RNA	3.72691	-0.219372	1.35e-14	1.76e-13	1.84426	-1.78832	0.000184464	0.000869098
CATG00000079950	CATG00000079950.1	sense intronic	4.73558	-2.87325	2.55e-08	1.75e-07	3.97272	-3.54341	6.01e-05	0.000316947
CATG00000079951	CATG00000079951.1	sense overlap RNA	8.21084	-2.19981	6.51e-16	9.31e-15	6.9038	-3.36817	9.26e-08	8.24e-07
CATG00000079954	CATG00000079954.1	sense overlap RNA	5.35574	-1.05583	8.68e-16	1.23e-14	3.3479	-2.87475	5.5e-05	0.000292477
CATG00000079968	CATG00000079968.1	sense intronic	6.47025	-0.558302	4.04e-22	9.27e-21	3.44721	-3.2671	7.01e-05	0.000364097
CATG00000080058	CATG00000080058.1	intergenic	6.75317	-3.39848	1.65e-07	1.02e-06	9.73572	-0.834724	5.07e-25	2.35e-23
CATG00000080266	CATG00000080266.1	divergent	4.5758	-2.99601	1.45e-07	9.05e-07	5.72655	-2.17036	1.48e-11	2.19e-10
CATG00000080268	CATG00000080268.1	sense intronic	1.78742	0.874172	2.09e-05	9.07e-05	1.51697	0.593621	0.00033788	0.00149833
CATG00000080271	CATG00000080271.1	sense overlap RNA	2.10775	0.0305477	1.18e-05	5.36e-05	2.67444	0.359306	5.57e-08	5.16e-07
CATG00000080275	CATG00000080275.1	sense intronic	2.5994	-1.57971	4.82e-07	2.8e-06	2.70242	-1.61733	5.55e-08	5.15e-07
CATG00000080278	CATG00000080278.1	sense overlap RNA	2.79001	-0.416373	1.64e-07	1.02e-06	1.89518	-1.18382	0.000304568	0.00136296
CATG00000080288	CATG00000080288.1	sense intronic	6.11781	-3.83486	1.23e-05	5.59e-05	6.96796	-3.32308	2.29e-08	2.24e-07
CATG00000080529	CATG00000080529.1	sense overlap RNA	2.47297	-0.793791	1.07e-07	6.79e-07	1.97039	-1.26437	2.55e-05	0.000144836
CATG00000080533	CATG00000080533.1	sense intronic	1.81432	-0.342089	2.07e-05	9.01e-05	1.58013	-0.599914	0.000221394	0.00102337
CATG00000080535	CATG00000080535.1	sense overlap RNA	1.81211	-2.7004	0.00367043	0.00996364	2.05837	-2.66277	0.000859007	0.00345808
CATG00000080537	CATG00000080537.1	sense overlap RNA	2.18074	-1.38886	2.85e-06	1.45e-05	1.72097	-1.80436	0.000449498	0.00193445
CATG00000080876	CATG00000080876.1	intergenic	7.53525	-2.7853	1.71e-10	1.52e-09	8.22179	-2.27159	9.67e-15	1.98e-13
CATG00000081148	CATG00000081148.1	sense intronic	5.74601	-0.0381885	2.59e-20	5.16e-19	4.18107	-1.59143	6.95e-13	1.19e-11
CATG00000081151	CATG00000081151.1	sense intronic	6.82843	-1.05271	5.36e-23	1.31e-21	3.93914	-3.59346	3.67e-05	0.000203174
CATG00000081152	CATG00000081152.1	sense overlap RNA	6.16302	0.652544	1.28e-24	3.44e-23	4.65413	-0.886167	1.55e-15	3.39e-14
CATG00000081153	CATG00000081153.1	sense intronic	6.2447	-0.738273	5.74e-22	1.31e-20	4.11958	-2.73568	5.56e-08	5.15e-07
CATG00000081154	CATG00000081154.1	sense intronic	6.02243	2.82759	1.48e-34	6.63e-33	4.22495	1.01427	1.97e-18	5.61e-17
CATG00000081157	CATG00000081157.1	sense overlap RNA	9.39994	-1.09499	2.48e-22	5.76e-21	7.04558	-3.27302	1.19e-07	1.03e-06
CATG00000081536	CATG00000081536.1	sense intronic	3.14458	2.90942	2.09e-17	3.4e-16	2.7603	2.49026	1.38e-13	2.56e-12
CATG00000081539	CATG00000081539.1	sense overlap RNA	4.82865	-2.38326	6.31e-12	6.42e-11	4.96767	-2.39106	4.4e-12	6.88e-11
CATG00000081540	CATG00000081540.1	sense intronic	2.47241	0.043886	3.72e-08	2.51e-07	1.79648	-0.549916	4.28e-05	0.000233394
CATG00000081552	CATG00000081552.1	sense overlap RNA	2.79218	-3.01903	0.00323991	0.0089292	3.80995	-2.38559	2.42e-07	2.01e-06
CATG00000081774	CATG00000081774.1	divergent	3.11693	-2.74396	1.26e-06	6.86e-06	3.87502	-2.29016	1.75e-09	1.99e-08
CATG00000082488	CATG00000082488.1	sense intronic	3.15844	-0.410537	1.64e-10	1.46e-09	2.22773	-1.24372	1.1e-06	8.21e-06
CATG00000082490	CATG00000082490.1	sense intronic	3.04144	-1.62917	1.77e-08	1.24e-07	2.35774	-2.24746	2.46e-05	0.000140342
CATG00000082522	CATG00000082522.1	sense intronic	1.97073	1.49334	1.18e-05	5.36e-05	1.66392	1.18126	0.000196563	0.000919528
CATG00000082525	CATG00000082525.1	sense overlap RNA	2.00435	1.2804	1.11e-06	6.09e-06	1.53482	0.858864	0.00012248	0.000603489
CATG00000082604	CATG00000082604.1	sense overlap RNA	7.98571	-2.39898	2.57e-14	3.27e-13	8.01875	-2.45961	1.66e-11	2.43e-10
CATG00000082606	CATG00000082606.1	sense overlap RNA	7.6262	-2.70732	2.21e-11	2.15e-10	7.38861	-2.99179	3.21e-10	4.02e-09
CATG00000082930	CATG00000082930.1	sense intronic	2.22662	-0.0301624	4.17e-06	2.06e-05	2.05815	-0.255836	3.62e-06	2.44e-05
CATG00000083022	CATG00000083022.1	sense intronic	8.52818	-1.91286	3.68e-18	6.28e-17	8.25316	-2.24627	1.16e-13	2.16e-12
CATG00000083156	CATG00000083156.1	sense overlap RNA	4.93825	-1.94879	1.73e-13	2.04e-12	2.70645	-3.70166	0.00155993	0.00587382
CATG00000083157	CATG00000083157.1	sense overlap RNA	8.07921	-2.31655	8.4e-15	1.11e-13	6.91562	-3.36351	3.28e-08	3.14e-07
CATG00000083304	CATG00000083304.1	intergenic	2.95306	-0.860928	2.41e-09	1.87e-08	3.22545	-0.749806	9.47e-11	1.27e-09
CATG00000083315	CATG00000083315.1	intergenic	2.34166	0.95163	4.11e-09	3.1e-08	2.08675	0.660207	1.81e-07	1.53e-06
CATG00000083384	CATG00000083384.1	intergenic	1.80913	-1.52241	8.81e-05	0.000340359	2.46205	-1.17709	7.62e-08	6.88e-07
CATG00000083787	CATG00000083787.1	sense overlap RNA	1.42507	-1.09977	0.00137179	0.00413124	1.73289	-1.01052	0.000142431	0.000689928
CATG00000084192	CATG00000084192.1	sense overlap RNA	2.68215	-2.74113	7.44e-05	0.000291565	2.27185	-3.11679	0.00196447	0.00720296
CATG00000084336	CATG00000084336.1	sense intronic	2.25513	-2.92238	0.00075513	0.00241077	2.2623	-3.03026	0.0012662	0.00488984
CATG00000084454	CATG00000084454.1	intergenic	7.98874	-2.39715	1.58e-13	1.86e-12	6.87791	-3.39878	2.39e-07	1.98e-06
CATG00000084488	CATG00000084488.1	sense overlap RNA	2.4471	-3.17198	0.00164754	0.00488214	2.34014	-3.34398	0.00258973	0.00917068
CATG00000086032	CATG00000086032.1	intergenic	4.90871	-1.96137	4.44e-12	4.58e-11	3.89739	-2.90831	3.8e-06	2.55e-05
CATG00000086133	CATG00000086133.1	intergenic	2.59898	-1.96938	0.00175132	0.00514769	6.86611	1.75911	2.65e-27	1.43e-25
CATG00000086369	CATG00000086369.1	sense intronic	3.54295	1.63993	1.15e-15	1.62e-14	1.62527	0.0371289	0.000202503	0.000944131
CATG00000086370	CATG00000086370.1	sense overlap RNA	3.14164	0.00313048	5.79e-10	4.82e-09	1.5325	-1.28762	0.00193812	0.00712014
CATG00000086372	CATG00000086372.1	sense intronic	3.4683	-1.28381	1.33e-10	1.2e-09	2.52751	-2.13066	9.24e-06	5.74e-05
CATG00000086478	CATG00000086478.1	sense intronic	2.52453	-1.9513	1.42e-06	7.64e-06	2.17143	-2.30812	6.91e-05	0.000359428
CATG00000086676	CATG00000086676.1	sense intronic	2.27169	0.249515	1.47e-06	7.87e-06	1.72835	-0.239672	0.000141992	0.00068791
CATG00000086679	CATG00000086679.1	sense overlap RNA	3.06941	-1.4626	1.52e-09	1.21e-08	2.44714	-2.05078	4.53e-05	0.000245166
CATG00000086681	CATG00000086681.1	sense intronic	2.92727	-1.21893	5.68e-09	4.22e-08	2.81188	-1.42686	8.1e-07	6.19e-06
CATG00000087087	CATG00000087087.1	sense intronic	3.09563	-2.10297	6.54e-08	4.28e-07	3.73634	-1.71437	1.25e-08	1.26e-07
CATG00000087181	CATG00000087181.1	sense overlap RNA	5.41954	0.557477	5.82e-26	1.67e-24	4.20646	-0.682689	1.61e-16	3.87e-15
CATG00000087182	CATG00000087182.1	sense overlap RNA	4.88827	-1.27061	1.5e-15	2.09e-14	4.12974	-2.05206	2.1e-10	2.69e-09
CATG00000087187	CATG00000087187.1	sense intronic	5.56522	-1.37233	2.3e-17	3.72e-16	3.41002	-3.25338	4.41e-05	0.000239535
CATG00000087225	CATG00000087225.1	intergenic	4.71682	-0.533402	4.85e-16	7e-15	2.94932	-2.14846	2.25e-07	1.88e-06
CATG00000087237	CATG00000087237.1	sense overlap RNA	2.59501	-2.10827	1.65e-06	8.77e-06	2.16553	-2.51423	0.000140399	0.000680845
CATG00000087443	CATG00000087443.1	divergent	4.37396	-1.04179	2.31e-16	3.44e-15	6.08732	0.456107	1.62e-26	8.27e-25
CATG00000087736	CATG00000087736.1	intergenic	4.95463	-1.65305	1.09e-13	1.31e-12	4.20528	-2.40887	7.2e-08	6.53e-07
CATG00000087845	CATG00000087845.1	intergenic	2.26726	-1.10025	0.000130183	0.000485865	2.44766	-1.07987	5.21e-05	0.000278776
CATG00000087873	CATG00000087873.1	intergenic	2.43646	2.67372	1.68e-11	1.65e-10	2.56443	2.67646	6.58e-13	1.14e-11
CATG00000087889	CATG00000087889.1	sense intronic	2.49411	-1.25872	1.95e-07	1.2e-06	2.43375	-1.41489	4.43e-07	3.54e-06
CATG00000087938	CATG00000087938.1	intergenic	2.2258	-2.72848	0.0017449	0.00513242	2.62099	-2.58324	8.65e-05	0.000441882
CATG00000087943	CATG00000087943.1	intergenic	2.47305	0.766919	1.37e-09	1.09e-08	3.31552	1.35876	7.04e-16	1.6e-14
CATG00000088245	CATG00000088245.1	sense intronic	2.09183	-0.752388	7.84e-06	3.69e-05	1.97085	-0.942693	2.16e-05	0.00012427
CATG00000088402	CATG00000088402.1	sense intronic	2.67823	-3.04116	0.000129741	0.000484561	3.55523	-2.54056	3.09e-08	2.96e-07
CATG00000088418	CATG00000088418.1	sense overlap RNA	2.29354	-0.361738	1.38e-06	7.46e-06	2.5463	-0.275021	2.61e-07	2.16e-06
CATG00000088419	CATG00000088419.1	sense overlap RNA	2.88006	-2.62067	3.05e-05	0.000129174	3.56807	-2.23042	7.16e-08	6.49e-07
CATG00000088651	CATG00000088651.1	intergenic	1.98068	-1.55425	1.75e-05	7.72e-05	1.5465	-1.937	0.00207007	0.00754457
CATG00000088678	CATG00000088678.1	sense intronic	1.34341	1.25329	0.00204597	0.00592181	1.72415	1.4022	2.81e-05	0.000158806
CATG00000088682	CATG00000088682.1	sense overlap RNA	1.79334	0.708439	6.45e-05	0.000256235	1.61912	0.490581	0.000261019	0.00118706
CATG00000088683	CATG00000088683.1	sense intronic	1.27835	1.33732	0.00244481	0.00693741	1.33023	1.27072	0.000771965	0.00314387
CATG00000088685	CATG00000088685.1	sense overlap RNA	1.7677	0.123537	5.98e-05	0.000239274	1.89022	0.104891	1.01e-05	6.2e-05
CATG00000088944	CATG00000088944.1	intergenic	3.7534	2.04274	1.82e-20	3.66e-19	1.91071	0.444881	2.28e-06	1.59e-05
CATG00000088947	CATG00000088947.1	sense intronic	2.47167	-2.88295	0.000411657	0.00138963	2.48655	-2.98763	0.000350967	0.00154888
CATG00000088951	CATG00000088951.1	sense overlap RNA	5.20757	-2.48924	6.76e-10	5.59e-09	3.65421	-3.74385	0.000362269	0.00159343
CATG00000088952	CATG00000088952.1	sense intronic	3.35125	-0.168476	1.87e-12	2e-11	1.69394	-1.52493	0.000441074	0.00190252
CATG00000088954	CATG00000088954.1	sense overlap RNA	4.16697	-1.22146	3.6e-09	2.74e-08	3.21671	-2.12559	1.68e-07	1.43e-06
CATG00000088981	CATG00000088981.1	intergenic	8.97905	-1.49366	5.55e-19	1.01e-17	7.25313	-3.09839	1.11e-09	1.3e-08
CATG00000088982	CATG00000088982.1	intergenic	9.29869	-1.19206	7.64e-24	1.97e-22	6.86505	-3.40349	6.14e-08	5.63e-07
CATG00000088983	CATG00000088983.1	intergenic	7.7763	-2.58039	5.12e-13	5.78e-12	7.0503	-3.27149	2.36e-07	1.97e-06
CATG00000088989	CATG00000088989.1	intergenic	5.35871	-2.36193	1.03e-08	7.42e-08	3.90098	-3.59295	9.1e-05	0.00046156
CATG00000088992	CATG00000088992.1	intergenic	7.87623	2.6285	2.21e-50	1.91e-48	5.94141	0.625403	3.63e-29	2.25e-27
CATG00000089142	CATG00000089142.1	antisense	1.3287	-1.14962	0.00304219	0.00843412	1.39095	-1.21605	0.00261456	0.00924888
CATG00000089185	CATG00000089185.1	sense intronic	10.4489	-0.0784109	1.01e-29	3.61e-28	7.73759	-2.697	3.19e-12	5.09e-11
CATG00000089197	CATG00000089197.1	sense intronic	2.19133	-1.03109	4.06e-06	2.01e-05	1.73465	-1.44929	0.00014196	0.000687865
CATG00000089397	CATG00000089397.1	sense overlap RNA	1.50068	-1.48126	0.00130795	0.00396112	1.84976	-1.3683	5.17e-05	0.000277186
CATG00000089639	CATG00000089639.1	intergenic	2.21886	1.41838	5.23e-08	3.46e-07	1.3637	0.730344	0.000613812	0.00256196
CATG00000089750	CATG00000089750.1	sense overlap RNA	1.59032	-1.45655	0.00044546	0.00149309	1.92832	-1.34616	2.23e-05	0.000128482
CATG00000089936	CATG00000089936.1	sense overlap RNA	2.36342	-1.80324	4.93e-06	2.41e-05	1.65113	-2.37458	0.00258973	0.00917068
CATG00000089946	CATG00000089946.1	antisense	3.40795	0.216881	3.5e-12	3.65e-11	3.16444	-0.0969911	6.62e-11	9e-10
CATG00000089947	CATG00000089947.1	sense overlap RNA	2.89219	-3.07393	9.18e-05	0.000353519	2.96518	-3.14753	0.000112149	0.000558041
CATG00000089949	CATG00000089949.1	antisense	4.25307	-0.376533	7.79e-17	1.22e-15	3.30738	-1.31153	2.91e-11	4.13e-10
CATG00000089954	CATG00000089954.1	intergenic	4.73902	1.07407	3.67e-23	9.07e-22	3.91756	0.21311	1.3e-17	3.42e-16
CATG00000090078	CATG00000090078.1	intergenic	2.86533	-2.49992	2.97e-06	1.5e-05	3.00774	-2.51874	4.46e-06	2.97e-05
CATG00000090677	CATG00000090677.1	sense intronic	2.74682	-2.06932	1.02e-06	5.61e-06	2.28741	-2.50461	0.000198956	0.000929001
CATG00000090850	CATG00000090850.1	sense overlap RNA	2.18209	-2.00107	0.000169196	0.000618174	2.50461	-1.88939	5.91e-06	3.81e-05
CATG00000090856	CATG00000090856.1	sense overlap RNA	3.43374	-1.00615	2.65e-10	2.31e-09	3.28514	-1.243	4.48e-10	5.51e-09
CATG00000091603	CATG00000091603.1	antisense	8.40621	-2.02404	2.53e-17	4.1e-16	8.00415	-2.46701	3.49e-13	6.22e-12
CATG00000091726	CATG00000091726.1	sense overlap RNA	6.96789	-3.23824	9.05e-09	6.55e-08	6.60296	-3.59055	8.81e-07	6.68e-06
CATG00000092073	CATG00000092073.1	sense overlap RNA	6.24709	-1.5756	7.54e-17	1.18e-15	4.67446	-3.03683	2.92e-07	2.4e-06
CATG00000092074	CATG00000092074.1	sense overlap RNA	6.01886	1.27524	1.72e-31	6.72e-30	4.53096	-0.246095	4.01e-19	1.21e-17
CATG00000092075	CATG00000092075.1	sense overlap RNA	7.0368	-0.854806	2.52e-24	6.66e-23	5.73428	-2.18209	3.08e-14	6.07e-13
CATG00000092076	CATG00000092076.1	sense overlap RNA	5.46006	-1.48627	6.41e-16	9.18e-15	3.77684	-3.01321	1.3e-06	9.55e-06
CATG00000092079	CATG00000092079.1	sense overlap RNA	9.33398	-1.1578	2.9e-21	6.24e-20	7.75328	-2.68908	5.19e-11	7.14e-10
CATG00000092080	CATG00000092080.1	sense overlap RNA	8.35077	-0.341988	7.25e-28	2.35e-26	7.0285	-1.71691	3.36e-18	9.27e-17
CATG00000092082	CATG00000092082.1	sense overlap RNA	6.23963	-1.60237	1.91e-18	3.34e-17	5.67407	-2.23091	6.13e-14	1.18e-12
CATG00000092083	CATG00000092083.1	sense overlap RNA	7.04594	-0.352556	1.18e-26	3.55e-25	5.46468	-1.9542	3.64e-15	7.75e-14
CATG00000092084	CATG00000092084.1	sense overlap RNA	5.87713	-1.93162	4.23e-16	6.14e-15	4.83992	-2.93694	5.57e-09	5.91e-08
CATG00000092727	CATG00000092727.1	sense intronic	2.50563	-0.791322	6.22e-08	4.08e-07	1.75081	-1.4285	0.000952883	0.00379688
CATG00000092810	CATG00000092810.1	sense intronic	2.10475	-1.78014	1.72e-05	7.57e-05	1.70776	-2.14554	0.00133949	0.00513622
CATG00000093064	CATG00000093064.1	sense intronic	1.98434	-1.24225	1.07e-05	4.92e-05	2.46436	-1.00741	3.56e-08	3.39e-07
CATG00000093582	CATG00000093582.1	sense overlap RNA	2.81149	0.109897	9.09e-10	7.43e-09	3.52772	0.610226	3.44e-14	6.76e-13
CATG00000093583	CATG00000093583.1	sense overlap RNA	2.78565	-2.97819	3.9e-05	0.000161658	4.45231	-1.80419	3.45e-13	6.14e-12
CATG00000093589	CATG00000093589.1	sense overlap RNA	1.65514	-0.861055	0.000267356	0.000938933	1.67711	-0.952573	0.000160625	0.000767392
CATG00000093593	CATG00000093593.1	sense overlap RNA	1.67043	-0.192926	0.000159888	0.000586775	1.49821	-0.406972	0.000693118	0.00285446
CATG00000093871	CATG00000093871.1	sense intronic	3.23091	-1.89679	8.11e-08	5.24e-07	2.55132	-2.52219	0.000465978	0.001998
CATG00000093880	CATG00000093880.1	sense intronic	1.95847	-1.56358	4.12e-05	0.000169901	1.98753	-1.6552	0.000111256	0.000553962
CATG00000093882	CATG00000093882.1	divergent	1.98645	0.451061	1.96e-06	1.03e-05	1.7188	0.16371	4.88e-05	0.000262987
CATG00000093883	CATG00000093883.1	sense intronic	1.95759	1.07389	8.64e-07	4.81e-06	1.9812	0.990248	8.8e-07	6.68e-06
CATG00000094057	CATG00000094057.1	sense intronic	2.84557	-0.1476	3.61e-10	3.09e-09	2.26854	-0.70285	3.61e-06	2.44e-05
CATG00000094084	CATG00000094084.1	sense overlap RNA	1.43196	-0.258967	0.00217822	0.00626168	2.87782	0.692155	9.73e-11	1.3e-09
CATG00000094766	CATG00000094766.1	sense overlap RNA	2.67845	-1.34414	2.51e-07	1.52e-06	1.80524	-2.05937	0.00197167	0.00722448
CATG00000094813	CATG00000094813.1	intergenic	7.74905	-2.60403	7.23e-13	8.08e-12	7.98061	-2.48057	2.9e-13	5.19e-12
CATG00000095119	CATG00000095119.1	sense overlap RNA	4.26807	-3.24463	3.66e-06	1.83e-05	4.06876	-3.50264	7.7e-06	4.86e-05
CATG00000095120	CATG00000095120.1	sense overlap RNA	4.49083	-3.06297	3.03e-07	1.81e-06	4.23344	-3.36888	6.63e-06	4.25e-05
CATG00000095296	CATG00000095296.1	sense intronic	1.38375	0.899426	0.0016999	0.00501684	1.29956	0.748058	0.00239986	0.00858554
CATG00000095572	CATG00000095572.1	sense overlap RNA	2.12966	-1.66056	0.000106586	0.000404761	2.16989	-1.7468	0.000138507	0.000673068
CATG00000095773	CATG00000095773.1	sense intronic	1.89314	-1.17994	3.82e-05	0.000158589	1.39183	-1.60027	0.00253805	0.00901504
CATG00000095898	CATG00000095898.1	sense intronic	2.00115	-1.33295	0.00101276	0.00313959	3.29501	-0.446322	1.35e-08	1.36e-07
CATG00000095936	CATG00000095936.1	sense overlap RNA	1.78692	-0.630151	8.67e-05	0.000335131	1.68411	-0.80256	0.0001943	0.000910066
CATG00000095938	CATG00000095938.1	sense intronic	2.32549	-1.7592	2.57e-05	0.000110113	1.77829	-2.23157	0.00113545	0.0044455
CATG00000096217	CATG00000096217.1	sense overlap RNA	2.66183	-3.21188	0.000880931	0.00277575	3.58563	-2.69276	1.31e-07	1.13e-06
CATG00000096222	CATG00000096222.1	sense overlap RNA	1.87888	-0.914088	2.4e-05	0.000103214	2.40436	-0.646667	1.36e-07	1.18e-06
CATG00000096669	CATG00000096669.1	sense overlap RNA	2.32479	-1.74234	0.000166766	0.000610012	2.51475	-1.72021	3.1e-05	0.000173875
CATG00000096675	CATG00000096675.1	sense intronic	2.16244	-0.0568707	1.17e-06	6.38e-06	1.72041	-0.468501	6.77e-05	0.000353148
CATG00000096726	CATG00000096726.1	sense intronic	2.03642	0.0866433	5.87e-06	2.83e-05	1.54691	-0.348222	0.000668602	0.00276627
CATG00000096792	CATG00000096792.1	sense overlap RNA	2.06285	-1.81047	2.62e-05	0.000111862	2.11352	-1.88715	1.71e-05	0.000100066
CATG00000096794	CATG00000096794.1	sense overlap RNA	2.80394	-3.53692	0.00178422	0.00523551	3.16835	-3.42473	0.000187729	0.000882819
CATG00000096802	CATG00000096802.1	sense overlap RNA	6.43969	-3.62314	3.08e-06	1.56e-05	7.76731	-2.67099	1.46e-12	2.41e-11
CATG00000096840	CATG00000096840.1	sense overlap RNA	1.73083	-1.48414	0.000514217	0.00169948	2.27793	-1.22164	4.05e-06	2.71e-05
CATG00000096842	CATG00000096842.1	sense intronic	2.16578	-0.75927	2.42e-06	1.25e-05	2.44278	-0.66332	8.72e-08	7.81e-07
CATG00000096851	CATG00000096851.1	sense overlap RNA	5.57971	-1.37407	1.73e-18	3.04e-17	3.25896	-3.37366	7.07e-05	0.000367093
CATG00000096852	CATG00000096852.1	sense intronic	4.86784	-0.282282	4.73e-20	9.27e-19	2.60667	-2.2974	2.12e-06	1.49e-05
CATG00000096853	CATG00000096853.1	sense intronic	6.03725	-1.76823	2.09e-16	3.13e-15	3.65895	-3.74218	0.000419274	0.00181857
CATG00000096912	CATG00000096912.1	sense overlap RNA	5.89018	-1.13341	1.73e-08	1.22e-07	5.27865	-1.7964	4.15e-13	7.32e-12
CATG00000096914	CATG00000096914.1	sense intronic	5.37984	0.519618	5.05e-25	1.39e-23	3.92814	-0.930854	1.03e-14	2.09e-13
CATG00000097128	CATG00000097128.1	sense intronic	7.95484	0.532115	5.93e-33	2.49e-31	5.06465	-2.30713	9.74e-13	1.65e-11
CATG00000097209	CATG00000097209.1	intergenic	1.3599	-0.593485	0.00180875	0.00530301	1.58812	-0.554343	0.000219144	0.00101421
CATG00000097210	CATG00000097210.1	sense overlap RNA	2.17408	-2.34441	0.000874357	0.00275787	2.44041	-2.28166	9.17e-05	0.00046508
CATG00000097211	CATG00000097211.1	sense intronic	1.99203	-0.996641	5.9e-05	0.000236304	2.01094	-1.09054	1.85e-05	0.000107896
CATG00000097250	CATG00000097250.1	sense intronic	2.11399	-2.0304	0.000393603	0.00133358	3.11397	-1.4085	2.29e-08	2.24e-07
CATG00000097252	CATG00000097252.1	sense intronic	2.20563	-0.990513	2.93e-06	1.49e-05	3.66612	0.0803361	7.7e-16	1.74e-14
CATG00000097253	CATG00000097253.1	sense overlap RNA	2.10702	-2.40795	0.00169308	0.00500002	3.74694	-1.28446	1.96e-10	2.52e-09
CATG00000097255	CATG00000097255.1	sense overlap RNA	2.80664	-2.21453	9.44e-07	5.23e-06	4.15196	-1.24114	2.39e-14	4.77e-13
CATG00000097271	CATG00000097271.1	sense intronic	2.86005	-2.77426	9.92e-06	4.58e-05	2.6069	-3.05783	0.000195138	0.000913283
CATG00000097532	CATG00000097532.1	sense intronic	4.8479	-1.3236	1.2e-15	1.68e-14	2.49164	-3.26627	0.00171813	0.00640112
CATG00000097539	CATG00000097539.1	antisense	1.8786	-1.21389	0.000148868	0.00054982	2.1683	-1.12278	8.54e-06	5.34e-05
CATG00000097546	CATG00000097546.1	sense overlap RNA	1.35463	-0.0321161	0.00208617	0.00602477	1.37929	-0.117804	0.000970886	0.00386303
CATG00000097623	CATG00000097623.1	sense intronic	4.12652	-0.429803	1.53e-16	2.32e-15	2.62891	-1.78397	1.86e-07	1.57e-06
CATG00000097664	CATG00000097664.1	sense overlap RNA	2.06655	-2.34675	0.000276233	0.000967605	2.83782	-1.92161	3.07e-07	2.51e-06
CATG00000097666	CATG00000097666.1	sense intronic	2.94136	-2.15137	1.68e-05	7.44e-05	3.02227	-2.20507	1.64e-06	1.18e-05
CATG00000098346	CATG00000098346.1	sense intronic	2.30432	-1.65115	6.39e-06	3.06e-05	1.76128	-2.12023	0.00122751	0.00475984
CATG00000098358	CATG00000098358.1	divergent	3.32111	-2.17708	4.31e-08	2.89e-07	3.20115	-2.3897	1.07e-07	9.47e-07
CATG00000098573	CATG00000098573.1	sense overlap RNA	2.57321	-2.82744	0.000504465	0.00167008	2.8214	-2.77781	8.06e-05	0.000414372
CATG00000098696	CATG00000098696.1	sense intronic	1.82865	-0.282045	6.45e-05	0.000256139	1.41818	-0.650638	0.0016246	0.0060946
CATG00000099036	CATG00000099036.1	sense intronic	4.96993	-1.39407	4.23e-15	5.72e-14	2.60967	-3.3371	0.00241452	0.00863085
CATG00000099037	CATG00000099037.1	sense overlap RNA	8.83788	-1.62563	1.03e-17	1.71e-16	7.71776	-2.71815	2.91e-11	4.13e-10
CATG00000099039	CATG00000099039.1	sense overlap RNA	5.24084	-2.46654	7e-11	6.49e-10	3.74208	-3.6931	0.000224619	0.0010367
CATG00000099898	CATG00000099898.1	sense overlap RNA	2.76362	-2.9697	0.000153238	0.000564095	2.34194	-3.34148	0.00239982	0.00858554
CATG00000100112	CATG00000100112.1	sense intronic	2.69486	-0.194735	2.1e-09	1.65e-08	1.71759	-1.00924	8.98e-05	0.000456627
CATG00000100129	CATG00000100129.1	sense intronic	2.94028	2.43054	3.38e-14	4.26e-13	1.2668	1.1087	0.000882323	0.00353992
CATG00000100657	CATG00000100657.1	sense overlap RNA	2.15285	-2.12992	0.000208853	0.000749655	2.05111	-2.30771	0.00046876	0.00200851
CATG00000100658	CATG00000100658.1	sense intronic	4.40554	-3.13482	1.15e-06	6.27e-06	4.65863	-3.06742	1.41e-08	1.41e-07
CATG00000100663	CATG00000100663.1	sense intronic	2.59472	0.103359	6.16e-09	4.55e-08	2.35234	-0.188372	6.21e-08	5.69e-07
CATG00000100664	CATG00000100664.1	sense overlap RNA	2.87868	-1.83313	2.11e-05	9.14e-05	2.45627	-2.25774	1.34e-05	8.03e-05
CATG00000100665	CATG00000100665.1	sense overlap RNA	3.37772	-2.01157	7.92e-06	3.72e-05	3.09005	-2.35022	1.16e-07	1.01e-06
CATG00000100666	CATG00000100666.1	sense overlap RNA	2.89383	-1.52952	3.51e-08	2.38e-07	2.72006	-1.77762	3.42e-07	2.77e-06
CATG00000100667	CATG00000100667.1	sense intronic	2.7022	0.256471	1.2e-09	9.62e-09	2.51867	0.00698861	9.86e-09	1.01e-07
CATG00000100669	CATG00000100669.1	sense intronic	2.4339	-0.38028	6.11e-07	3.49e-06	2.26357	-0.613915	2.48e-06	1.73e-05
CATG00000100672	CATG00000100672.1	sense overlap RNA	2.54122	-0.40959	3.67e-08	2.48e-07	2.37214	-0.645323	1.39e-07	1.2e-06
CATG00000100673	CATG00000100673.1	sense intronic	3.22796	-0.986931	2.04e-11	1.99e-10	2.85577	-1.40195	1.38e-08	1.39e-07
CATG00000100674	CATG00000100674.1	sense overlap RNA	2.55076	-0.705841	4.11e-08	2.75e-07	2.50858	-0.847457	1.92e-08	1.89e-07
CATG00000100675	CATG00000100675.1	sense overlap RNA	2.43621	-1.20239	9.55e-07	5.29e-06	2.32572	-1.39392	5.86e-07	4.57e-06
CATG00000100676	CATG00000100676.1	sense intronic	2.74673	1.11246	6.18e-09	4.56e-08	2.03718	0.466436	7.3e-06	4.63e-05
CATG00000100677	CATG00000100677.1	sense overlap RNA	3.87852	-2.0259	3.4e-07	2.02e-06	2.83802	-2.9295	0.000162013	0.000773292
CATG00000100678	CATG00000100678.1	sense overlap RNA	3.1	-2.19099	2.6e-06	1.34e-05	3.30412	-2.1522	2.14e-07	1.79e-06
CATG00000100843	CATG00000100843.1	sense overlap RNA	2.04343	-1.32956	0.000123698	0.000463713	1.61922	-1.71429	0.00219406	0.00793256
CATG00000100848	CATG00000100848.1	sense overlap RNA	2.47154	-1.1118	6.16e-07	3.51e-06	1.85359	-1.65483	0.000682004	0.00281558
CATG00000100868	CATG00000100868.1	sense intronic	5.61847	-1.31959	8.27e-17	1.29e-15	6.91818	-0.194799	1.26e-25	6.14e-24
CATG00000100873	CATG00000100873.1	intergenic	6.36398	-3.67388	2.27e-06	1.18e-05	7.87812	-2.57264	4.16e-13	7.34e-12
CATG00000101163	CATG00000101163.1	sense intronic	3.89086	-1.08758	1.58e-13	1.87e-12	3.32154	-1.68187	1.67e-09	1.9e-08
CATG00000101167	CATG00000101167.1	sense intronic	2.73881	1.32958	8.56e-12	8.61e-11	2.48911	1.02991	3.58e-10	4.46e-09
CATG00000101168	CATG00000101168.1	sense intronic	2.52228	0.229541	3.34e-08	2.27e-07	2.58113	0.171146	5.66e-10	6.84e-09
CATG00000101171	CATG00000101171.1	sense intronic	2.67458	1.53703	3.71e-11	3.52e-10	2.56354	1.34814	1.21e-10	1.6e-09
CATG00000101654	CATG00000101654.1	sense intronic	2.57367	-1.30242	7.78e-08	5.05e-07	1.62434	-2.05512	0.00140404	0.00534454
CATG00000101682	CATG00000101682.1	sense overlap RNA	2.59617	-2.15537	6.18e-05	0.000246299	2.76737	-2.1498	1.66e-05	9.8e-05
CATG00000101683	CATG00000101683.1	sense intronic	2.41998	-2.23556	2.5e-05	0.000107161	3.21118	-1.76431	1.49e-09	1.71e-08
CATG00000101687	CATG00000101687.1	sense overlap RNA	2.85314	-2.64476	5.73e-06	2.76e-05	2.89114	-2.74549	8.64e-05	0.00044144
CATG00000102335	CATG00000102335.1	sense intronic	1.69646	-2.06215	0.00148808	0.00445015	1.93109	-2.02409	0.000473493	0.00202764
CATG00000102507	CATG00000102507.1	sense overlap RNA	2.67607	-0.135543	2.4e-08	1.66e-07	2.15537	-0.634786	3.17e-06	2.17e-05
CATG00000102904	CATG00000102904.1	intergenic	7.10847	-3.12936	2.46e-09	1.91e-08	8.00882	-2.46454	1.25e-12	2.08e-11
CATG00000103446	CATG00000103446.1	sense intronic	1.53245	0.406574	0.000306623	0.00106534	1.90257	0.555042	4.39e-06	2.92e-05
CATG00000103447	CATG00000103447.1	sense intronic	1.82727	-0.736541	8.02e-05	0.000312341	1.63911	-0.964656	0.000376607	0.00164967
CATG00000103575	CATG00000103575.1	sense intronic	1.85964	-0.854118	2.72e-05	0.000115831	1.39172	-1.25581	0.00191201	0.00703529
CATG00000103702	CATG00000103702.1	sense overlap RNA	3.14946	-2.28918	2.63e-06	1.35e-05	2.56203	-2.81751	0.00104086	0.00411339
CATG00000103704	CATG00000103704.1	sense overlap RNA	2.80568	0.300567	4.16e-10	3.53e-09	2.25971	-0.227629	4.03e-07	3.23e-06
CATG00000103705	CATG00000103705.1	sense intronic	2.09495	1.45174	2.56e-07	1.54e-06	1.87954	1.197	4.18e-06	2.79e-05
CATG00000103758	CATG00000103758.1	sense intronic	1.78202	-2.08578	0.000539393	0.00177723	1.64454	-2.27736	0.00134036	0.00513894
CATG00000104131	CATG00000104131.1	sense intronic	2.75893	-0.805302	9.54e-08	6.1e-07	1.91028	-1.5332	0.000217495	0.00100781
CATG00000104132	CATG00000104132.1	sense overlap RNA	3.5194	-2.28843	5.6e-09	4.16e-08	2.56474	-3.08689	0.000279893	0.0012632
CATG00000104133	CATG00000104133.1	sense overlap RNA	2.36081	-0.75005	5.68e-06	2.74e-05	1.6725	-1.33279	0.00163457	0.0061242
CATG00000104135	CATG00000104135.1	sense overlap RNA	2.26387	1.45892	3.05e-08	2.08e-07	1.42231	0.773551	0.000442605	0.0019079
CATG00000104274	CATG00000104274.1	sense intronic	1.63168	-0.378292	0.000404052	0.00136572	1.51977	-0.55222	0.00119611	0.00465295
CATG00000104324	CATG00000104324.1	sense intronic	2.19509	-1.17033	1.7e-05	7.52e-05	1.74296	-1.58389	0.00062054	0.00258719
CATG00000104326	CATG00000104326.1	sense overlap RNA	2.40892	-0.106822	3.89e-07	2.28e-06	1.95811	-0.540721	3.84e-05	0.000211537
CATG00000104327	CATG00000104327.1	sense overlap RNA	2.33722	-1.16611	2.86e-07	1.71e-06	1.96051	-1.53896	2.58e-05	0.000146584
CATG00000104329	CATG00000104329.1	sense overlap RNA	2.28683	0.898584	3.33e-08	2.26e-07	1.67307	0.359921	6.91e-05	0.000359529
CATG00000104330	CATG00000104330.1	sense intronic	2.35364	-0.0646556	0.000492103	0.00163261	2.38622	-0.149835	8.12e-07	6.2e-06
CATG00000104333	CATG00000104333.1	sense overlap RNA	2.07847	1.07363	1.17e-06	6.41e-06	1.47938	0.563051	0.000527359	0.00223621
CATG00000104595	CATG00000104595.1	sense intronic	4.53534	-3.02972	1.92e-07	1.18e-06	4.06151	-3.4926	8.1e-05	0.000416118
CATG00000104631	CATG00000104631.1	sense intronic	2.96244	-0.559942	1.76e-10	1.56e-09	1.81335	-1.5158	0.000193305	0.000906104
CATG00000104647	CATG00000104647.1	sense overlap RNA	1.61091	-0.550397	0.000772362	0.002459	1.79259	-0.53487	6.68e-05	0.000348628
CATG00000104649	CATG00000104649.1	sense intronic	2.10665	-2.00794	6.69e-05	0.000264868	1.90658	-2.24767	0.000676862	0.00279707
CATG00000104880	CATG00000104880.1	sense overlap RNA	4.16092	-2.31748	2.52e-09	1.95e-08	3.27834	-3.10401	9.24e-05	0.000468353
CATG00000105107	CATG00000105107.1	sense intronic	8.27296	-2.14438	2.6e-16	3.85e-15	6.40388	-3.73575	4.97e-06	3.26e-05
CATG00000105361	CATG00000105361.1	sense intronic	1.72402	0.267506	0.000206151	0.000740806	2.06852	0.406185	6.04e-06	3.89e-05
CATG00000105363	CATG00000105363.1	sense overlap RNA	2.47076	-2.13346	1.38e-05	6.18e-05	2.68877	-2.09357	7.23e-07	5.57e-06
CATG00000105435	CATG00000105435.1	divergent	1.35821	1.41321	0.000486375	0.00161601	1.3847	1.33135	0.000246173	0.00112708
CATG00000105449	CATG00000105449.1	divergent	7.71834	-2.62976	1.22e-12	1.33e-11	7.37695	-2.99751	3.39e-10	4.24e-09
CATG00000105604	CATG00000105604.1	antisense	5.2848	0.118863	4.63e-22	1.06e-20	6.71563	1.39952	9.39e-36	8.66e-34
CATG00000106189	CATG00000106189.1	sense intronic	1.96321	-1.063	1.18e-05	5.36e-05	1.40556	-1.52389	0.00262054	0.00926786
CATG00000106229	CATG00000106229.1	sense intronic	2.13487	-1.96803	2.6e-05	0.000111265	2.0985	-2.10426	2.78e-05	0.000157385
CATG00000106231	CATG00000106231.1	sense intronic	1.60954	0.170464	8.26e-05	0.000320934	2.05315	0.373698	8.18e-07	6.24e-06
CATG00000106423	CATG00000106423.1	antisense	4.49478	-1.46134	4.31e-15	5.81e-14	5.05999	-1.06766	3.31e-18	9.16e-17
CATG00000106640	CATG00000106640.1	sense intronic	2.12459	1.61891	2.52e-07	1.52e-06	1.57	1.13241	0.000144325	0.000697633
CATG00000106641	CATG00000106641.1	sense intronic	1.95118	1.17772	1.21e-06	6.59e-06	1.31228	0.653967	0.00102101	0.00404177
CATG00000106642	CATG00000106642.1	sense overlap RNA	2.53268	-2.71863	0.000637916	0.00206912	2.48591	-2.86575	0.000643166	0.00267088
CATG00000106643	CATG00000106643.1	sense intronic	2.31965	1.63534	4.52e-08	3.01e-07	2.01507	1.30898	2.15e-06	1.52e-05
CATG00000106693	CATG00000106693.1	sense intronic	1.78834	-1.9677	0.0010648	0.00328492	2.65112	-1.48364	2.75e-07	2.27e-06
CATG00000106768	CATG00000106768.1	sense overlap RNA	7.04308	-1.57656	1.02e-16	1.58e-15	5.168	-3.28818	4.7e-07	3.73e-06
CATG00000107384	CATG00000107384.1	intergenic	10.5391	0.00963964	1.03e-31	4.08e-30	7.49647	-2.90019	7.79e-11	1.05e-09
CATG00000107550	CATG00000107550.1	sense intronic	2.06802	-0.491963	7.75e-05	0.00030269	1.76047	-0.810094	0.000746591	0.00305065
CATG00000107753	CATG00000107753.1	sense intronic	3.05746	-2.79783	5.89e-05	0.000236195	2.45441	-3.3042	0.00154425	0.00582125
CATG00000107788	CATG00000107788.1	intergenic	2.68835	-2.7481	0.000761695	0.00242949	2.57583	-2.93438	0.00154669	0.00582902
CATG00000107850	CATG00000107850.1	divergent	4.15006	-0.0623727	5.98e-14	7.33e-13	2.05293	-1.85656	0.000764284	0.00311623
CATG00000108305	CATG00000108305.1	divergent	6.66129	-1.19201	4.23e-21	8.95e-20	4.45455	-3.20777	1.37e-06	1e-05
CATG00000108400	CATG00000108400.1	sense overlap RNA	4.2141	-0.710197	6.54e-09	4.81e-08	3.69864	-1.27773	4.65e-07	3.68e-06
CATG00000108406	CATG00000108406.1	intergenic	10.2486	-0.274648	7.28e-30	2.62e-28	9.10293	-1.43242	7.82e-14	1.48e-12
CATG00000108430	CATG00000108430.1	sense intronic	2.98391	-0.414646	1.37e-09	1.1e-08	1.56966	-1.54341	0.00157883	0.00593907
CATG00000108665	CATG00000108665.1	sense intronic	2.47767	-0.562615	6.45e-08	4.22e-07	2.55692	-0.609065	2.3e-08	2.24e-07
CATG00000108673	CATG00000108673.1	sense intronic	2.03131	-0.264917	9.1e-06	4.23e-05	1.69111	-0.601105	9.67e-05	0.000486978
CATG00000108674	CATG00000108674.1	sense intronic	1.99819	1.81949	6.96e-07	3.93e-06	1.494	1.37546	0.000137666	0.000669411
CATG00000108676	CATG00000108676.1	sense overlap RNA	2.37966	-0.32597	1.53e-07	9.53e-07	2.15968	-0.593812	1.93e-06	1.37e-05
CATG00000108714	CATG00000108714.1	intergenic	4.01769	-2.24669	4.78e-10	4.02e-09	2.83857	-3.23073	0.000247056	0.00113046
CATG00000108800	CATG00000108800.1	sense intronic	7.85578	-2.51121	1.99e-12	2.12e-11	6.95613	-3.32771	7.84e-08	7.06e-07
CATG00000108810	CATG00000108810.1	sense overlap RNA	4.17982	-2.09848	2.68e-11	2.59e-10	3.0989	-3.04548	1.21e-05	7.35e-05
CATG00000108813	CATG00000108813.1	sense intronic	9.01931	-1.45669	8.49e-22	1.9e-20	8.13386	-2.35267	1.58e-13	2.92e-12
CATG00000108815	CATG00000108815.1	sense intronic	5.0342	0.608173	7.06e-22	1.6e-20	3.7484	-0.677075	3.73e-13	6.62e-12
CATG00000108841	CATG00000108841.1	sense intronic	2.75871	-2.01717	5.54e-06	2.68e-05	2.50457	-2.31335	8.45e-05	0.000432681
CATG00000109029	CATG00000109029.1	sense overlap RNA	1.5609	-1.94525	0.00139572	0.00419401	1.91202	-1.83459	0.000106798	0.000534129
CATG00000109142	CATG00000109142.1	sense overlap RNA	1.38202	-1.37127	0.00169844	0.00501349	1.54551	-1.37777	0.000551641	0.00232648
CATG00000109835	CATG00000109835.1	sense overlap RNA	9.49851	-1.00096	1.79e-24	4.76e-23	7.56308	-2.84266	3.75e-11	5.25e-10
CATG00000109967	CATG00000109967.1	sense intronic	1.68125	-1.16025	0.000429612	0.00144446	1.6337	-1.29615	0.000264298	0.00119975
CATG00000109969	CATG00000109969.1	sense intronic	2.10415	-0.0388445	7.34e-07	4.14e-06	1.6491	-0.455473	9.4e-05	0.000475827
CATG00000109989	CATG00000109989.1	sense intronic	1.93412	-0.793515	7.32e-06	3.46e-05	1.55579	-1.14659	0.000339269	0.00150317
CATG00000109990	CATG00000109990.1	sense intronic	1.70308	-1.16733	0.000868429	0.00274055	2.1076	-1.00301	2.16e-05	0.000124611
CATG00000110374	CATG00000110374.1	sense overlap RNA	2.30878	-1.58809	1.07e-05	4.93e-05	1.92248	-1.9617	0.000106561	0.000533034
CATG00000110982	CATG00000110982.1	sense intronic	1.5445	-0.389752	0.000350393	0.00120072	1.32069	-0.630922	0.00282892	0.00991807
CATG00000110985	CATG00000110985.1	sense overlap RNA	1.44129	-0.987578	0.00121276	0.00370118	1.57382	-1.00952	0.000574402	0.00241442
CATG00000111110	CATG00000111110.1	sense intronic	3.30074	3.63064	3.91e-19	7.17e-18	1.22456	1.97318	0.0010577	0.00417177
CATG00000111112	CATG00000111112.1	sense overlap RNA	4.50597	0.24638	1.85e-11	1.81e-10	2.67769	-1.43184	4.12e-05	0.000225651
CATG00000111337	CATG00000111337.1	intergenic	1.71813	-2.16995	0.0010879	0.00335223	2.09958	-2.03789	5.07e-05	0.00027273
CATG00000111387	CATG00000111387.1	sense intronic	2.84264	-0.146771	3.79e-09	2.88e-08	2.01346	-0.880197	4.26e-05	0.000232141
CATG00000111400	CATG00000111400.1	intergenic	2.3607	-2.52613	0.000872747	0.00275307	2.74835	-2.37492	6.33e-05	0.000332252
CATG00000111462	CATG00000111462.1	sense overlap RNA	2.35358	0.514309	1.01e-06	5.58e-06	1.75009	-0.0220553	0.000220858	0.00102105
CATG00000111466	CATG00000111466.1	sense intronic	2.39926	-1.11112	8.26e-07	4.61e-06	1.64868	-1.72968	0.000769544	0.00313599
CATG00000111502	CATG00000111502.1	intergenic	7.10985	-3.1287	3.85e-09	2.92e-08	6.84937	-3.40977	1.19e-07	1.04e-06
CATG00000111898	CATG00000111898.1	sense intronic	1.79594	-0.67012	0.000207991	0.000746904	1.96798	-0.657748	3.83e-05	0.000210789
CATG00000112036	CATG00000112036.1	intergenic	11.6422	1.09898	2.83e-42	1.78e-40	7.58465	-2.8195	4.8e-10	5.87e-09
CATG00000112071	CATG00000112071.1	sense overlap RNA	4.01926	-2.99893	3.39e-06	1.7e-05	3.60978	-3.40986	5.56e-05	0.000295594
CATG00000112115	CATG00000112115.1	antisense	4.59689	-2.24361	4.47e-12	4.62e-11	3.43029	-3.25921	1.34e-05	8.06e-05
CATG00000112140	CATG00000112140.1	sense intronic	3.10595	2.07944	1.5e-13	1.78e-12	2.4833	1.47097	2e-09	2.25e-08
CATG00000112142	CATG00000112142.1	sense overlap RNA	3.57824	-3.32059	3.64e-05	0.000151823	3.46992	-3.50575	0.000198927	0.000929001
CATG00000112144	CATG00000112144.1	sense intronic	2.5867	-3.2432	0.00140993	0.00423224	2.82139	-3.21361	0.00109845	0.00431734
CATG00000112146	CATG00000112146.1	sense intronic	2.08733	0.486823	8.2e-07	4.58e-06	1.74047	0.141805	2.64e-05	0.000149521
CATG00000112147	CATG00000112147.1	sense overlap RNA	2.86831	-2.77682	0.000111187	0.000420648	2.53167	-3.11997	0.00180847	0.00670722
CATG00000112905	CATG00000112905.1	intergenic	6.915	-3.27765	4.56e-08	3.04e-07	7.12765	-3.20204	5e-09	5.34e-08
CATG00000113906	CATG00000113906.1	sense overlap RNA	2.50148	-0.449686	5.45e-08	3.6e-07	2.13688	-0.829275	1.02e-05	6.26e-05
CATG00000113925	CATG00000113925.1	sense overlap RNA	1.65553	-1.19366	0.00248441	0.00703442	2.19026	-0.939093	1.36e-05	8.15e-05
CATG00000114580	CATG00000114580.1	sense intronic	2.14579	0.836606	2.77e-07	1.66e-06	1.45777	0.263215	0.000574697	0.00241485
CATG00000114600	CATG00000114600.1	sense overlap RNA	2.11252	-2.22226	0.00029989	0.0010445	1.91023	-2.45959	0.00187076	0.00690951
CATG00000114899	CATG00000114899.1	sense overlap RNA	2.32509	-2.07769	9.53e-06	4.42e-05	2.11389	-2.32027	0.00274057	0.00964065
CATG00000115100	CATG00000115100.1	sense intronic	1.50392	-0.752049	0.000926427	0.00290509	1.59504	-0.798549	0.000344976	0.00152533
CATG00000115101	CATG00000115101.1	sense intronic	2.08813	-2.29598	0.00193278	0.00563179	2.75837	-1.9482	1.2e-05	7.28e-05
CATG00000115522	CATG00000115522.1	sense overlap RNA	6.13919	-1.67515	6.9e-17	1.09e-15	6.10443	-1.8218	9.08e-16	2.03e-14
CATG00000115652	CATG00000115652.1	sense overlap RNA	2.1152	-2.89336	0.00123355	0.00375655	2.6056	-2.69995	0.000177461	0.000839362
CATG00000115668	CATG00000115668.1	intergenic	9.47202	-1.02622	1.06e-23	2.71e-22	7.00159	-3.31073	5.26e-07	4.14e-06
CATG00000115758	CATG00000115758.1	sense overlap RNA	3.31639	0.691635	7.96e-13	8.84e-12	2.22698	-0.287164	1.75e-06	1.25e-05
CATG00000115759	CATG00000115759.1	sense overlap RNA	3.08461	-2.1241	1e-07	6.39e-07	2.29329	-2.79293	0.000171372	0.00081297
CATG00000115874	CATG00000115874.1	intergenic	2.7684	-0.737282	2.08e-08	1.45e-07	1.88476	-1.49072	0.00027249	0.00123306
CATG00000115875	CATG00000115875.1	intergenic	3.03737	-0.961417	8.75e-09	6.35e-08	2.31057	-1.62719	6.12e-06	3.94e-05
CATG00000115878	CATG00000115878.1	intergenic	3.23331	-2.66799	6.59e-07	3.74e-06	2.57092	-3.23154	0.000444457	0.00191493
CATG00000115880	CATG00000115880.1	intergenic	3.03316	-2.64109	7.05e-05	0.000277721	2.74451	-2.95699	0.000275568	0.00124513
CATG00000115889	CATG00000115889.1	sense overlap RNA	4.08132	-3.35704	2.53e-05	0.000108345	4.40777	-3.24608	2.2e-06	1.54e-05
CATG00000115990	CATG00000115990.1	intergenic	3.34221	-2.26912	1.08e-06	5.94e-06	2.97608	-2.66508	5.38e-06	3.5e-05
CATG00000116212	CATG00000116212.1	sense overlap RNA	3.16359	-1.7885	2.02e-08	1.41e-07	2.49566	-2.40325	4.05e-05	0.000221932
CATG00000116213	CATG00000116213.1	sense intronic	3.12086	-1.90019	7.77e-09	5.68e-08	2.2671	-2.63074	0.00027274	0.00123401
CATG00000116217	CATG00000116217.1	sense overlap RNA	3.05296	-1.34791	5.45e-09	4.06e-08	2.47514	-1.90187	1.02e-06	7.61e-06
CATG00000116412	CATG00000116412.1	sense intronic	2.52585	-2.86026	0.000175444	0.000639211	2.54821	-2.96078	0.000150841	0.000725216
CATG00000116614	CATG00000116614.1	sense intronic	2.78697	-1.61865	7.44e-08	4.83e-07	2.79605	-1.72688	2.57e-08	2.48e-07
CATG00000116728	CATG00000116728.1	intergenic	3.27931	-2.79543	1.46e-05	6.51e-05	3.23161	-2.94902	1.19e-05	7.24e-05
CATG00000116729	CATG00000116729.1	sense intronic	1.54585	-0.85946	0.00200961	0.00582738	1.48691	-1.00194	0.00158545	0.00596175
CATG00000116828	CATG00000116828.1	intergenic	6.43979	-1.4186	3.57e-18	6.1e-17	7.36309	-0.647006	9.97e-26	4.87e-24
CATG00000116833	CATG00000116833.1	sense intronic	6.38345	2.29983	1.66e-39	9.24e-38	3.77012	-0.273729	4.55e-15	9.57e-14
CATG00000116835	CATG00000116835.1	sense overlap RNA	8.4248	-2.00728	2.26e-17	3.67e-16	6.13141	-3.90962	1.42e-05	8.5e-05
CATG00000117060	CATG00000117060.1	sense intronic	1.46472	-1.45131	0.0011507	0.00352798	1.63012	-1.45591	0.000252382	0.00115135
CATG00000117345	CATG00000117345.1	sense overlap RNA	3.49567	-2.03841	2.12e-09	1.66e-08	2.45799	-2.90746	0.000431785	0.00186643
CATG00000117346	CATG00000117346.1	sense overlap RNA	3.33293	-0.847809	3.03e-12	3.18e-11	1.98561	-1.975	8.1e-05	0.000416242
CATG00000117353	CATG00000117353.1	sense intronic	1.91039	-1.50526	0.00230378	0.00658203	2.15339	-1.45087	0.000457946	0.00196745
CATG00000117354	CATG00000117354.1	sense intronic	2.15404	-1.29978	1.18e-05	5.39e-05	2.03743	-1.49004	3.96e-05	0.000217551
CATG00000117403	CATG00000117403.1	intergenic	3.91183	-1.65194	1.39e-10	1.25e-09	3.87328	-1.80192	3.65e-10	4.54e-09
CATG00000117426	CATG00000117426.1	sense overlap RNA	1.66413	-1.26191	0.000337211	0.00115962	1.50881	-1.46418	0.00123482	0.00478511
CATG00000117558	CATG00000117558.1	sense intronic	3.14823	-1.6121	1.01e-09	8.22e-09	1.79242	-2.66713	0.0021454	0.0077789
CATG00000117693	CATG00000117693.1	sense overlap RNA	1.70599	-1.99501	0.0035465	0.00966164	1.89495	-1.98522	0.000139521	0.000677454
CATG00000117821	CATG00000117821.1	sense intronic	1.56119	-0.662772	0.000738228	0.00236309	2.04427	-0.442462	8.37e-06	5.25e-05
CATG00000117962	CATG00000117962.1	sense overlap RNA	7.1071	-3.13001	3.36e-09	2.56e-08	7.14354	-3.17757	8.6e-08	7.7e-07
CATG00000118027	CATG00000118027.1	sense intronic	1.28903	-0.158988	0.00179371	0.00526238	1.65648	-0.0291371	5.23e-05	0.000279466
CATG00000118072	CATG00000118072.1	sense intronic	3.21015	0.44476	8.66e-12	8.71e-11	2.07228	-0.55317	3.32e-06	2.26e-05
CATG00000118233	CATG00000118233.1	sense intronic	2.58978	-1.17343	6.02e-07	3.44e-06	1.89735	-1.77457	0.000442637	0.0019079
CATG00000118331	CATG00000118331.1	sense intronic	1.76163	-0.860311	0.000174482	0.000635864	1.51278	-1.12493	0.00103629	0.00409799
ENSG00000105663	KMT2B	sense intronic	2.4161	0.167592	0.00046816	0.00156113	3.7486	1.18328	0.000131948	0.000644996
ENSG00000130600	H19	intergenic	6.04571	-0.925375	5.9e-19	1.07e-17	11.0831	3.93459	6.63e-92	3.65e-89
ENSG00000154874	CCDC144B	pseudogene	1.17512	3.04061	0.00149397	0.00446561	1.82799	3.36861	2.49e-08	2.41e-07
ENSG00000163597	SNHG16	divergent	1.34955	6.81397	8.72e-08	5.61e-07	1.83881	7.04402	4.48e-13	7.88e-12
ENSG00000167984	NLRC3	pseudogene	8.87972	0.95898	9.95e-39	5.29e-37	4.51203	-3.16882	7.57e-07	5.81e-06
ENSG00000180672	AC007362.1	pseudogene	2.40636	2.53537	1.11e-09	8.96e-09	1.81775	2.00239	0.000127308	0.000625463
ENSG00000186466	AQP7P1	pseudogene	8.66982	-1.78231	8.96e-19	1.61e-17	8.81974	-1.70998	3.38e-18	9.33e-17
ENSG00000187012	LINC00207	intergenic	8.90963	-1.55993	1.03e-20	2.1e-19	7.56578	-2.84128	2.7e-11	3.86e-10
ENSG00000187999	HNRNPA1P61	pseudogene	1.49151	-1.6243	0.00216276	0.00622239	1.75932	-1.56587	0.00025205	0.00115
ENSG00000188206	HNRNPU-AS1	divergent	1.2014	2.82809	0.000688821	0.00221633	1.33411	2.81228	9.9e-05	0.000498007
ENSG00000188681	TEKT4P2	pseudogene	1.47559	3.22308	2.81e-05	0.000119304	2.13396	3.58483	5.99e-10	7.23e-09
ENSG00000196138	AC005831.1	pseudogene	3.87935	-3.48637	0.000110032	0.000416603	3.73283	-3.69369	0.000248122	0.0011343
ENSG00000197291	RAMP2-AS1	divergent	2.85393	-1.23101	1.25e-09	1e-08	1.93613	-2.00321	0.00018936	0.000889262
ENSG00000197558	SSPO	divergent	3.01041	-1.06298	5.39e-09	4.01e-08	2.00382	-1.91563	0.00016008	0.000765149
ENSG00000199730	RN7SKP95	sense intronic	8.42414	-2.00773	1.77e-17	2.9e-16	7.25932	-3.09546	8.54e-10	1.01e-08
ENSG00000200312	RN7SKP255	intergenic	14.0392	3.48673	8.11e-78	1.48e-75	13.8306	3.2401	5.68e-77	2.15e-74
ENSG00000200488	RN7SKP203	intergenic	17.4923	6.93791	1.09e-194	2.84e-191	17.1158	6.52479	4.91e-188	1.14e-184
ENSG00000201217	Y_RNA	sense intronic	1.97796	-0.750339	1.66e-05	7.36e-05	2.13019	-0.74926	2.07e-06	1.46e-05
ENSG00000201343	Y_RNA	sense intronic	2.24725	1.20739	1.93e-07	1.19e-06	1.41166	0.528275	0.00145237	0.00550847
ENSG00000201793	RN7SKP9	sense overlap RNA	10.5112	-0.0178949	2.95e-30	1.09e-28	10.2499	-0.328846	2.99e-29	1.86e-27
ENSG00000202019	Y_RNA	antisense	2.93271	-3.04	0.0010586	0.00326742	3.80109	-2.52463	6.56e-07	5.09e-06
ENSG00000202058	RN7SKP80	sense intronic	16.1388	5.58475	4.31e-157	4.48e-154	15.7114	5.12041	3.33e-137	4.81e-134
ENSG00000202198	RN7SK	divergent	23.1136	12.5591	0	0	22.5575	11.9664	1.57E-310	9.5e-307
ENSG00000202512	RN7SKP230	divergent	9.27894	-1.21085	1.11e-23	2.82e-22	8.79588	-1.73748	6.95e-20	2.22e-18
ENSG00000203288	RP11-98D18.9	divergent	2.29298	-2.6683	0.000356455	0.00121922	2.37133	-2.73166	0.000129218	0.000634026
ENSG00000204282	TNRC6C-AS1	intergenic	7.99611	-2.39349	2.45e-09	1.9e-08	7.80594	-2.64025	3.24e-12	5.16e-11
ENSG00000204584	RP11-304F15.3	sense intronic	3.60085	-0.780142	3.49e-08	2.36e-07	4.00915	-0.531808	3.63e-16	8.45e-15
ENSG00000205485	AC004980.7	pseudogene	1.05435	3.72534	0.00208165	0.00601505	1.33769	3.79925	3.04e-05	0.00017043
ENSG00000206573	SETD5-AS1	divergent	1.18055	3.46838	0.000491423	0.00163105	1.13852	3.34635	0.000467291	0.00200306
ENSG00000207497	Y_RNA	sense overlap RNA	7.42831	-2.87272	6.26e-11	5.83e-10	8.86837	-1.66885	1.67e-20	5.62e-19
ENSG00000213080	RP11-312J18.5	pseudogene	1.32115	4.96204	0.000684835	0.00220649	1.46009	4.95371	0.000137828	0.000669982
ENSG00000214870	AC004540.5	intergenic	8.02954	-0.644986	1.22e-25	3.45e-24	7.44256	-1.31021	1.21e-22	4.72e-21
ENSG00000214892	USP8P1	pseudogene	2.4708	3.75601	0.000475141	0.00158239	2.41052	3.6108	0.000421545	0.00182712
ENSG00000215089	KRT18P11	pseudogene	2.88748	2.48042	1.31e-10	1.18e-09	1.83887	1.5771	5.33e-05	0.000284386
ENSG00000215142	RP11-292B8.1	pseudogene	11.7861	1.24169	2.99e-43	1.96e-41	10.8093	0.22582	1.01e-34	8.69e-33
ENSG00000215417	MIR17HG	intergenic	2.40421	3.13923	9.05e-12	9.09e-11	1.27576	2.25186	0.000348625	0.00154012
ENSG00000215483	LINC00598	intergenic	5.09022	-1.30428	2.2e-09	1.72e-08	2.49763	-3.42389	0.00121368	0.00471161
ENSG00000215559	ANKRD20A11P	pseudogene	5.46734	0.44746	4.28e-25	1.18e-23	5.92391	0.783358	3.16e-30	2.09e-28
ENSG00000217889	KRT18P48	pseudogene	3.36233	0.115628	1.49e-13	1.76e-12	2.23651	-0.887789	5.38e-07	4.23e-06
ENSG00000218426	RP11-475C16.1	pseudogene	2.29757	6.32752	9.43e-05	0.000362361	2.27447	6.21314	8e-05	0.000411764
ENSG00000222898	RN7SKP97	sense overlap RNA	7.68947	-2.6545	1.12e-12	1.22e-11	8.64632	-1.87604	1.08e-18	3.15e-17
ENSG00000223617	LINC00370	intergenic	4.70965	-0.0291703	2e-19	3.75e-18	5.56088	0.670036	1.18e-26	6.13e-25
ENSG00000223722	RP11-467L13.5	pseudogene	3.93127	2.94721	0.00026769	0.000939681	3.1866	2.19101	0.00258767	0.0091655
ENSG00000223813	AC007255.8	divergent	4.6308	-0.645285	3.53e-10	3.03e-09	2.65367	-2.39889	0.00168653	0.00630199
ENSG00000223923	AC010136.2	divergent	6.63569	-3.48431	2.65e-07	1.6e-06	6.60747	-3.58893	6.58e-07	5.1e-06
ENSG00000224020	MIR181A2HG	antisense	1.86899	0.47762	7.67e-06	3.62e-05	3.07264	1.3094	2.92e-14	5.77e-13
ENSG00000224097	RP11-472B18.1	pseudogene	4.98626	-1.03875	5.6e-18	9.45e-17	4.21032	-1.84809	6.51e-13	1.13e-11
ENSG00000224189	HOXD-AS1	divergent	4.05909	2.55337	1.65e-25	4.64e-24	2.24446	0.920509	1.45e-08	1.45e-07
ENSG00000224430	MKRN5P	pseudogene	2.1544	0.921822	3.64e-07	2.15e-06	2.5398	1.11475	3.45e-09	3.76e-08
ENSG00000224445	RP11-413P11.1	intergenic	2.78196	-3.32213	0.00045769	0.00152981	4.62084	-2.05854	3.73e-11	5.22e-10
ENSG00000224577	AC017048.4	intergenic	1.79974	0.835468	1.53e-05	6.82e-05	1.48672	0.526619	0.000674888	0.00278962
ENSG00000224959	AC017002.2	sense overlap RNA	1.30244	1.79852	0.000623184	0.00202639	1.90344	2.09967	2.21e-07	1.85e-06
ENSG00000225205	AC093818.1	divergent	1.91605	1.2419	2.32e-06	1.2e-05	2.53794	1.60883	2.75e-11	3.92e-10
ENSG00000225383	SFTA1P	intergenic	4.43844	0.0117646	1.9e-18	3.33e-17	6.022	1.41465	4.36e-34	3.57e-32
ENSG00000225465	RFPL1S	divergent	3.31765	-0.103705	1.12e-12	1.22e-11	1.85249	-1.33313	0.000105926	0.000530031
ENSG00000225938	RP4-575N6.4	divergent	4.04085	0.758418	1e-06	5.53e-06	2.58538	-0.581185	0.00083705	0.00338335
ENSG00000226053	RP5-1070A16.1	intergenic	1.47098	0.150566	0.000345353	0.00118553	2.58946	0.850974	2.99e-10	3.77e-09
ENSG00000226149	RP1-69D17.4	intergenic	3.21224	1.94487	6.99e-16	9.98e-15	2.50363	1.26202	1.86e-10	2.4e-09
ENSG00000226197	AL583785.1	intergenic	12.9205	2.37054	1.89e-57	1.94e-55	8.57675	-1.94042	4.13e-18	1.13e-16
ENSG00000226202	RP11-328D5.1	intergenic	8.73035	-1.72657	9.26e-20	1.78e-18	7.43557	-2.95587	5.18e-10	6.3e-09
ENSG00000226252	RP1-18D14.7	divergent	6.26626	-2.27798	4.42e-13	5.01e-12	4.60622	-3.6872	2.99e-05	0.000168096
ENSG00000226320	AC018359.1	intergenic	2.82486	-2.94531	2.35e-05	0.000101117	5.77198	-0.580287	1.24e-19	3.88e-18
ENSG00000226363	AC009336.24	intergenic	4.70485	-0.362944	2.61e-07	1.57e-06	3.48747	-1.53915	0.000519448	0.00220513
ENSG00000226496	LINC00323	divergent	2.70198	-2.4989	1.27e-05	5.73e-05	3.52526	-1.99494	1.06e-09	1.24e-08
ENSG00000226702	AC011306.2	intergenic	8.29405	-2.12573	5.22e-16	7.53e-15	11.2334	0.648595	7.68e-37	7.46e-35
ENSG00000226808	LINC00840	intergenic	2.20143	-1.18153	1.29e-05	5.82e-05	4.96688	1.08496	8.55e-24	3.62e-22
ENSG00000226823	SUGT1P	pseudogene	4.01619	1.12489	8.08e-16	1.15e-14	3.52992	0.588616	6.63e-13	1.14e-11
ENSG00000226948	RPS4XP2	pseudogene	1.84991	-0.98641	0.00271787	0.0076154	1.77078	-1.13825	0.00251952	0.00895655
ENSG00000227070	RP11-191G24.1	divergent	3.31849	-2.96915	6.4e-06	3.06e-05	2.6533	-3.50969	0.000861521	0.00346609
ENSG00000227076	RP11-4C20.4	sense intronic	4.4092	0.474281	9.36e-16	1.32e-14	2.11904	-1.52891	0.000313877	0.0014009
ENSG00000227110	LMCD1-AS1	divergent	2.0382	-0.353202	5.96e-06	2.87e-05	2.1227	-0.39938	1.73e-05	0.00010154
ENSG00000227375	DLG1-AS1	divergent	3.73191	-3.20574	0.00011323	0.000427547	4.49154	-2.76329	5.49e-08	5.1e-07
ENSG00000227431	RP1-155G6.4	divergent	3.40777	-0.742145	2.55e-12	2.69e-11	1.77014	-2.0692	0.00057272	0.00240835
ENSG00000227502	RP1-249H1.4	divergent	8.33009	-2.09259	1.53e-16	2.33e-15	7.21043	-3.1331	1.62e-09	1.85e-08
ENSG00000227558	PGM5P2	pseudogene	4.17792	3.49095	6.56e-30	2.37e-28	3.46489	2.74972	6.54e-21	2.27e-19
ENSG00000227695	DNMBP-AS1	antisense	3.33806	-2.76802	5.93e-06	2.85e-05	3.24965	-2.94972	3.29e-06	2.24e-05
ENSG00000227764	RP11-354K1.1	intergenic	6.82359	-0.55195	6.76e-23	1.64e-21	4.10135	-3.06688	2.19e-06	1.54e-05
ENSG00000227911	RP11-141M1.1	sense intronic	2.59202	2.10438	8.51e-09	6.18e-08	1.64064	1.30529	0.000311256	0.00139028
ENSG00000228401	RP11-251M1.1	intergenic	13.1268	2.57619	2.79e-60	3.17e-58	11.2024	0.617353	8.1e-38	8.05e-36
ENSG00000228495	LINC01013	intergenic	2.36274	0.0744628	5.35e-07	3.08e-06	5.77243	3.03129	6.37e-43	8.51e-41
ENSG00000228549	U1	intergenic	2.79811	-0.649753	1.7e-08	1.2e-07	2.84867	-0.719313	6.32e-09	6.65e-08
ENSG00000228787	NLGN4Y-AS1	antisense	9.67109	-0.835616	8.03e-26	2.29e-24	11.3231	0.736431	4.58e-39	4.86e-37
ENSG00000228933	RP11-268G12.1	intergenic	6.6969	-3.44024	1.61e-07	1e-06	6.23103	-3.84838	9.84e-06	6.07e-05
ENSG00000228939	AKT3-IT1	sense overlap RNA	2.54066	-0.911632	1.01e-07	6.43e-07	2.33461	-1.17405	5.42e-07	4.25e-06
ENSG00000228950	AC023137.2	intergenic	4.32829	-2.46644	4.06e-07	2.38e-06	6.05826	-1.04239	2.28e-21	8.18e-20
ENSG00000228980	RP11-702L6.4	divergent	7.15155	-3.09521	1.83e-09	1.45e-08	7.69488	-2.73012	1.06e-11	1.59e-10
ENSG00000229153	EPHA1-AS1	divergent	2.75301	-1.54105	4.72e-07	2.75e-06	3.33417	-1.19312	7.44e-11	1.01e-09
ENSG00000229167	RP11-73M7.1	divergent	7.41718	-1.22991	3.64e-22	8.4e-21	6.36691	-2.29721	5.02e-11	6.92e-10
ENSG00000229751	RP11-142M10.2	antisense	3.03638	-2.39579	2.41e-06	1.24e-05	2.54133	-2.86785	0.00126611	0.00488984
ENSG00000229989	MIR181A1HG	sense intronic	2.8754	4.2077	7.89e-14	9.56e-13	2.82569	4.06938	1.66e-16	3.97e-15
ENSG00000230131	RP11-282I1.1	intergenic	2.82774	-2.76457	0.00066289	0.00214079	3.96206	-2.02525	1.46e-08	1.46e-07
ENSG00000230184	SMYD3-IT1	sense intronic	2.72929	0.591999	7.05e-10	5.82e-09	2.57507	0.365989	2.3e-09	2.56e-08
ENSG00000230266	XXYLT1-AS2	antisense	3.56776	1.05321	7.13e-17	1.12e-15	2.26067	-0.120299	9.1e-08	8.12e-07
ENSG00000230300	STARD13-IT1	sense intronic	1.67026	-1.07564	0.000271156	0.000950886	2.1117	-0.884609	3.65e-06	2.46e-05
ENSG00000230309	RP3-390M24.1	intergenic	6.62301	3.45711	7.38e-48	5.8e-46	5.29742	2.06857	5.32e-30	3.48e-28
ENSG00000230438	RP11-420G6.4	intergenic	2.54094	1.87427	2.87e-09	2.21e-08	1.99837	1.36424	2.92e-06	2.01e-05
ENSG00000230479	AP000695.6	sense intronic	4.14407	0.516074	1.58e-18	2.77e-17	4.19923	0.460756	2.17e-19	6.69e-18
ENSG00000230590	FTX	intergenic	1.1521	5.35727	1.07e-05	4.94e-05	1.07771	5.21669	5.1e-05	0.000273863
ENSG00000230666	CEACAM22P	pseudogene	5.87789	-0.55354	5.42e-21	1.14e-19	3.61297	-2.65577	7.97e-07	6.1e-06
ENSG00000230772	VN1R108P	pseudogene	2.07887	-0.0671377	1.09e-06	6e-06	2.00811	-0.221202	2.79e-06	1.93e-05
ENSG00000230838	AC093850.2	intergenic	2.54774	-2.38667	0.000385482	0.00130862	5.63377	0.148806	3.14e-23	1.28e-21
ENSG00000231119	RP4-569M23.2	divergent	4.67253	-1.30324	1.76e-16	2.65e-15	4.2868	-1.76744	6.4e-11	8.73e-10
ENSG00000231298	LINC00704	intergenic	1.87449	4.09665	3.41e-09	2.6e-08	1.23101	3.57504	0.000177851	0.000840813
ENSG00000231518	RP11-327L3.3	intergenic	6.57864	0.900602	2.36e-22	5.51e-21	3.49042	-2.05334	1.51e-07	1.29e-06
ENSG00000232034	AC092168.2	sense intronic	1.71634	1.24812	5.09e-05	0.000206412	2.32964	1.5922	6.38e-09	6.71e-08
ENSG00000232082	RPS6KA2-IT1	sense intronic	2.39416	-2.33397	1.81e-05	7.98e-05	2.39868	-2.44555	2.44e-05	0.000139232
ENSG00000232310	RP11-557H15.4	intergenic	7.36685	-1.27621	5.61e-21	1.17e-19	8.00294	-0.768415	9.5e-27	4.99e-25
ENSG00000232480	RP11-224O19.2	divergent	7.27662	-2.99578	4.35e-10	3.67e-09	7.398	-2.97289	6.78e-09	7.11e-08
ENSG00000232536	RP11-74C1.4	sense intronic	2.45509	-0.0169929	1.68e-06	8.89e-06	2.50234	-0.0860464	7.82e-07	6e-06
ENSG00000232759	AC002480.3	antisense	5.34217	1.78098	1.62e-30	6.08e-29	4.559	0.935306	4.31e-22	1.61e-20
ENSG00000232949	AC002480.4	antisense	5.6695	-1.01363	1.32e-19	2.51e-18	5.06855	-1.6869	6.38e-15	1.32e-13
ENSG00000233143	AC009492.1	antisense	3.56867	-0.143966	4.79e-13	5.43e-12	2.8137	-0.882154	2.83e-09	3.11e-08
ENSG00000233251	AC007743.1	intergenic	4.77985	-2.42408	4.14e-10	3.51e-09	6.61693	-0.874328	1.21e-23	5.02e-22
ENSG00000233421	U1	intergenic	3.3046	-0.273385	7.67e-09	5.61e-08	3.01156	-0.625804	1.12e-07	9.84e-07
ENSG00000233521	RP5-1172A22.1	intergenic	2.48717	-2.3508	5.78e-05	0.00023215	2.8447	-2.21273	1.07e-06	8e-06
ENSG00000233611	AC079135.1	divergent	8.48374	2.35548	1.06e-50	9.23e-49	7.1332	0.9197	5.74e-36	5.34e-34
ENSG00000233695	GAS6-AS1	divergent	2.14749	0.00242409	3.92e-05	0.000162364	1.63237	-0.456477	0.00125081	0.00483924
ENSG00000233766	AC098617.1	divergent	7.13814	2.42838	1.37e-42	8.76e-41	4.18962	-0.503309	9.61e-17	2.35e-15
ENSG00000233818	AP000695.4	antisense	5.35947	0.667209	6.11e-20	1.19e-18	5.31488	0.520169	3.65e-20	1.19e-18
ENSG00000234358	AC003080.4	pseudogene	4.37585	-1.75035	4.76e-12	4.9e-11	2.43114	-3.31134	0.00248568	0.00885599
ENSG00000234753	RP11-328M4.2	divergent	1.78707	-1.17087	0.000283331	0.00099069	1.94773	-1.16843	9.13e-05	0.000462917
ENSG00000234840	RP11-399D6.2	intergenic	1.84945	-2.4711	0.0015259	0.00455366	4.04183	-0.911981	1.24e-12	2.08e-11
ENSG00000234855	RP11-453E2.2	divergent	1.73024	-1.53757	0.000426193	0.00143389	1.79849	-1.60165	0.000128956	0.000632843
ENSG00000234886	MTND5P26	pseudogene	6.91883	-3.27595	2.18e-08	1.52e-07	6.39857	-3.73742	3.48e-06	2.36e-05
ENSG00000234964	FABP5P7	pseudogene	1.34362	4.19133	7.55e-06	3.56e-05	1.35391	4.10096	5.97e-06	3.85e-05
ENSG00000235387	LINC00961	intergenic	7.52063	3.12698	4.52e-34	1.99e-32	4.8249	0.397718	1.27e-13	2.36e-12
ENSG00000235505	RP11-693N9.2	pseudogene	2.49103	2.12683	2.03e-10	1.79e-09	2.0024	1.6591	3.97e-07	3.18e-06
ENSG00000235508	RPS2P7	pseudogene	3.36267	2.86201	7.66e-05	0.000299434	3.36089	2.76388	2.93e-05	0.000165322
ENSG00000235920	AC073109.2	pseudogene	3.70338	-2.93726	9.66e-07	5.34e-06	2.95928	-3.55005	0.00100499	0.00398461
ENSG00000236098	RP11-148B18.4	intergenic	1.99673	-1.99844	9.32e-05	0.000358333	1.79267	-2.23684	0.000618714	0.00258123
ENSG00000236168	RP5-831C21.1	pseudogene	4.77001	-2.4233	5.33e-11	4.99e-10	4.31669	-2.90977	1.42e-08	1.42e-07
ENSG00000236240	GPC5-IT1	sense intronic	6.90707	0.174108	2.56e-29	8.91e-28	8.08869	1.23481	7.42e-41	8.75e-39
ENSG00000236266	RP3-467L1.4	divergent	4.03403	-0.334608	2.88e-16	4.26e-15	2.42099	-1.76408	1.22e-06	8.98e-06
ENSG00000236452	AC123023.1	sense intronic	8.08121	-2.31528	4.33e-15	5.83e-14	10.4985	-0.0821549	3.74e-32	2.72e-30
ENSG00000236751	RP1-30G7.2	intergenic	5.12581	-0.891064	7.87e-18	1.32e-16	3.90354	-2.08841	8.31e-11	1.12e-09
ENSG00000236780	AC078941.1	divergent	3.49141	0.0703027	6.7e-14	8.16e-13	2.76916	-0.637224	3.28e-09	3.58e-08
ENSG00000236842	RP11-399K21.10	divergent	4.52303	-0.777419	5.38e-16	7.74e-15	2.93058	-2.21766	1.21e-05	7.34e-05
ENSG00000237181	AC147651.4	antisense	2.43176	-1.62616	3.12e-05	0.000131745	2.36727	-1.78868	8.43e-05	0.000431678
ENSG00000237238	BMS1P10	pseudogene	3.79305	1.9161	4.72e-20	9.25e-19	3.32419	1.40231	2.52e-13	4.56e-12
ENSG00000237423	RP11-347D21.3	intergenic	5.817	-1.96289	4.79e-13	5.43e-12	4.48658	-3.17729	2.45e-06	1.71e-05
ENSG00000237499	RP11-356I2.4	divergent	1.94129	-0.542719	6.79e-05	0.000268409	2.21527	-0.453794	4.78e-06	3.15e-05
ENSG00000237742	RP11-624M8.1	divergent	7.10779	-3.12969	2.6e-09	2.01e-08	8.99908	-1.54643	1.18e-20	4.02e-19
ENSG00000237870	AC073130.1	divergent	5.38457	1.44884	1.4e-27	4.48e-26	3.56457	-0.336414	2.56e-13	4.65e-12
ENSG00000237887	AC092839.1	pseudogene	2.44775	-2.15074	1.67e-05	7.37e-05	2.105	-2.49556	0.000619152	0.00258232
ENSG00000239224	RN7SL546P	divergent	8.60693	-1.84003	7.66e-18	1.28e-16	8.46773	-2.04604	1.22e-16	2.94e-15
ENSG00000239335	RP11-745O10.2	divergent	1.88429	-1.4446	0.000256146	0.000902505	1.89502	-1.54654	0.000248971	0.00113749
ENSG00000239445	ST3GAL6-AS1	divergent	11.2276	0.688337	2.21e-38	1.15e-36	9.05997	-1.4876	2.08e-21	7.49e-20
ENSG00000239884	RN7SL608P	sense intronic	6.915	-3.27765	4.55e-08	3.04e-07	6.62049	-3.58405	8.96e-07	6.78e-06
ENSG00000239899	RN7SL674P	sense overlap RNA	10.3846	-0.141706	5.53e-31	2.11e-29	10.7771	0.194403	1.67e-34	1.41e-32
ENSG00000239948	RN7SL368P	sense overlap RNA	7.88245	-2.48824	8.95e-13	9.88e-12	7.04106	-3.27455	6.1e-08	5.6e-07
ENSG00000240006	RP11-200A1.1	intergenic	1.66403	-2.02926	0.00173585	0.0051099	2.26189	-1.74845	8.44e-06	5.28e-05
ENSG00000240032	RP11-274H2.3	intergenic	1.49491	-1.56819	0.00224724	0.00643994	2.36352	-1.09489	4.06e-07	3.26e-06
ENSG00000240233	RN7SL587P	sense overlap RNA	8.22737	-2.18384	8.28e-14	1e-12	7.7352	-2.69832	2.85e-12	4.57e-11
ENSG00000240476	LINC00973	sense intronic	1.40631	-0.96207	0.0035459	0.00966087	6.05253	2.90876	1.28e-38	1.31e-36
ENSG00000240877	RN7SL521P	divergent	7.0175	-3.20049	8.84e-09	6.4e-08	6.60297	-3.59055	8.78e-07	6.67e-06
ENSG00000241120	HMGN1P8	pseudogene	2.15227	-2.01516	4.23e-05	0.000174154	1.727	-2.39453	0.00191677	0.00705111
ENSG00000241319	SETP6	pseudogene	1.57616	-1.43992	0.00273447	0.00765505	1.94057	-1.32137	0.00160106	0.00601598
ENSG00000241679	RP11-80H8.4	intergenic	2.07591	-2.5565	0.000926581	0.00290528	2.41398	-2.44904	3.02e-05	0.000169713
ENSG00000241985	WWTR1-IT1	sense overlap RNA	2.93108	-0.812444	4.32e-10	3.65e-09	2.07798	-1.56062	1.36e-05	8.16e-05
ENSG00000242020	RN7SL68P	sense overlap RNA	6.56985	-3.53046	9.54e-07	5.28e-06	6.80087	-3.44941	8.91e-08	7.96e-07
ENSG00000242330	RN7SL683P	sense intronic	8.12336	-2.27727	7.92e-15	1.05e-13	9.59807	-0.96661	1.58e-25	7.58e-24
ENSG00000242398	RN7SL800P	sense intronic	7.31214	-2.96584	4.44e-09	3.34e-08	6.62049	-3.58405	8.94e-07	6.77e-06
ENSG00000242795	RP11-3K16.2	sense intronic	6.28444	-3.72638	5.2e-06	2.53e-05	6.74589	-3.49185	1.65e-07	1.4e-06
ENSG00000242853	RN7SL749P	sense overlap RNA	8.71301	-1.74202	2.67e-18	4.61e-17	8.44458	-2.06626	7.47e-17	1.84e-15
ENSG00000242999	RN7SL239P	antisense	7.86585	-2.50577	2.31e-10	2.02e-09	7.4017	-2.98606	2.19e-09	2.45e-08
ENSG00000243089	RP11-779P15.2	sense intronic	6.68913	-1.20418	2.95e-08	2.01e-07	5.91762	-2.04723	5.41e-09	5.75e-08
ENSG00000243173	RN7SL861P	sense overlap RNA	6.28747	-3.72525	4.22e-06	2.08e-05	7.27632	-3.08813	8.53e-09	8.83e-08
ENSG00000243260	RN7SL558P	sense overlap RNA	6.11992	-3.83409	1.28e-05	5.78e-05	6.22089	-3.85178	8.41e-06	5.27e-05
ENSG00000243398	RN7SL141P	sense overlap RNA	7.4611	-2.84492	1.77e-10	1.57e-09	8.02443	-2.44712	5.79e-14	1.11e-12
ENSG00000243446	RN7SL284P	sense intronic	9.16824	-1.31408	1.88e-15	2.6e-14	8.90948	-1.62654	1.06e-19	3.33e-18
ENSG00000243510	RN7SL111P	divergent	8.34897	-2.0755	1.31e-16	2e-15	7.78181	-2.65324	1.21e-11	1.79e-10
ENSG00000243650	RN7SL834P	sense intronic	8.7133	-1.74182	1.6e-18	2.81e-17	8.29952	-2.19816	4.08e-16	9.48e-15
ENSG00000243738	RN7SL181P	divergent	9.00409	-1.47034	5.63e-20	1.1e-18	9.38765	-1.17115	4.19e-24	1.82e-22
ENSG00000243745	RN7SL844P	sense overlap RNA	7.06266	-3.16499	3.51e-09	2.67e-08	7.139	-3.19752	2.45e-08	2.37e-07
ENSG00000244044	RN7SL735P	sense intronic	8.7021	-1.75296	2.13e-19	3.98e-18	6.98291	-3.31691	5.53e-08	5.13e-07
ENSG00000244218	RN7SL81P	sense intronic	7.95866	-2.42192	3.68e-13	4.21e-12	8.43422	-2.06734	1.07e-14	2.17e-13
ENSG00000244389	RN7SL242P	sense overlap RNA	6.50278	-3.57733	2.13e-06	1.11e-05	6.46865	-3.68733	1.66e-06	1.2e-05
ENSG00000244563	AC006011.4	pseudogene	2.37018	2.7523	0.000293913	0.0010254	2.85669	3.04425	2.31e-14	4.62e-13
ENSG00000244642	RN7SL396P	sense intronic	9.0906	-1.3898	6.59e-22	1.49e-20	9.36195	-1.19495	9.03e-24	3.81e-22
ENSG00000245648	RP11-277P12.20	antisense	4.25356	-1.68063	2.83e-12	2.98e-11	2.98259	-2.80523	3.52e-05	0.00019547
ENSG00000246225	RP11-17A1.3	divergent	2.84868	-2.00831	3.37e-07	2e-06	2.2949	-2.5135	0.000122432	0.000603367
ENSG00000246228	CASC8	intergenic	5.20744	-1.19392	4.86e-17	7.74e-16	4.45722	-1.97638	1.56e-10	2.02e-09
ENSG00000246334	PRR7-AS1	divergent	2.36257	0.160947	3.72e-08	2.51e-07	1.91822	-0.26674	8.96e-06	5.58e-05
ENSG00000246640	RP11-1094H24.4	divergent	1.2536	0.458619	0.00217425	0.00625085	1.25756	0.36173	0.00192474	0.00707613
ENSG00000247287	RP11-902B17.1	divergent	11.4951	0.952886	1.13e-36	5.54e-35	9.28256	-1.27224	1.95e-23	8.04e-22
ENSG00000247498	RP11-392P7.6	intergenic	3.32667	2.19884	1.08e-17	1.79e-16	1.69685	0.827035	1.38e-05	8.26e-05
ENSG00000248112	RP11-78C3.1	intergenic	4.87988	-2.75934	9.13e-09	6.6e-08	5.51024	-2.35175	1.28e-11	1.89e-10
ENSG00000248187	RP11-184M15.1	intergenic	4.06847	-1.31876	4.7e-14	5.83e-13	5.60955	-0.0125219	1.45e-24	6.55e-23
ENSG00000248441	LETR1	intergenic	7.20605	1.25123	1.13e-34	5.12e-33	5.07397	-0.911747	3.13e-18	8.69e-17
ENSG00000248590	GLDCP1	pseudogene	6.28876	0.856957	1.3e-30	4.89e-29	2.14896	-2.79434	0.00059473	0.00248884
ENSG00000248890	HHIP-AS1	divergent	7.57916	3.27172	5.88e-60	6.56e-58	7.39306	2.98976	1.08e-56	2.35e-54
ENSG00000249572	CTD-2203K17.1	divergent	1.37884	0.911001	0.000661259	0.00213663	1.52397	0.904	0.000147431	0.000710628
ENSG00000249631	RP11-281P23.2	intergenic	6.45878	-2.10962	3.55e-15	4.81e-14	5.52106	-3.024	2.32e-08	2.26e-07
ENSG00000249859	PVT1	intergenic	2.46981	4.40429	2.83e-15	3.87e-14	1.98738	3.94233	7.63e-10	9.09e-09
ENSG00000249867	RP11-115J23.1	intergenic	9.07787	1.15372	9.27e-40	5.24e-38	8.38821	0.375484	7.58e-34	6.07e-32
ENSG00000250326	RP11-284M14.1	divergent	3.23104	-1.01609	2.52e-09	1.95e-08	2.40481	-1.75335	0.00139487	0.00531631
ENSG00000250410	RP11-714G18.1	antisense	2.73566	-1.12658	4.34e-06	2.14e-05	2.34356	-1.52738	8.43e-06	5.27e-05
ENSG00000250551	RP11-254I22.1	sense intronic	1.40629	-0.520596	0.00179534	0.00526667	2.80566	0.382353	8.58e-11	1.15e-09
ENSG00000250697	CTD-2066L21.3	intergenic	3.26983	0.191708	5.55e-13	6.25e-12	5.15426	1.80991	2.92e-31	2.02e-29
ENSG00000250842	CTC-806A22.1	intergenic	2.68741	0.937043	1.22e-10	1.1e-09	1.97902	0.298016	2.49e-06	1.73e-05
ENSG00000251095	RP11-115D19.1	sense intronic	1.61703	-2.34153	0.00349148	0.00953338	4.05543	-0.604307	6.88e-16	1.57e-14
ENSG00000251131	CTD-2035E11.3	intergenic	2.39163	-1.17553	3.53e-06	1.77e-05	1.88861	-1.63321	0.000359482	0.00158226
ENSG00000251191	LINC00589	intergenic	6.79459	0.0813672	1.37e-26	4.13e-25	4.07786	-2.49699	5.95e-07	4.64e-06
ENSG00000251257	CTD-2263F21.1	divergent	3.74271	-1.37921	1.41e-11	1.39e-10	3.60717	-1.61217	1.16e-10	1.53e-09
ENSG00000251314	CTD-2337A12.1	divergent	1.27114	1.08495	0.00123938	0.00377283	2.564	1.89935	2.24e-11	3.24e-10
ENSG00000251405	CTB-109A12.1	divergent	1.60368	-1.38017	0.00208187	0.00601515	2.10222	-1.15777	4.46e-05	0.000242176
ENSG00000251432	RP11-420A23.1	divergent	2.24536	1.71119	4e-08	2.69e-07	2.57013	1.86283	2.65e-09	2.93e-08
ENSG00000251513	RP11-155G15.2	divergent	1.31524	-0.010757	0.00242582	0.00689479	2.68976	0.864647	4.65e-11	6.43e-10
ENSG00000253438	PCAT1	intergenic	3.12018	-1.79264	5.78e-09	4.28e-08	1.98049	-2.70442	0.00269749	0.00950231
ENSG00000253552	HOXA-AS2	divergent	4.04591	0.47514	5.68e-17	9.01e-16	1.74612	-1.45958	0.000239663	0.00109977
ENSG00000253628	RP11-536N17.1	intergenic	4.31092	-2.49761	3.04e-09	2.33e-08	5.38873	-1.68551	1.01e-15	2.25e-14
ENSG00000253661	ZFHX4-AS1	divergent	3.47899	1.1899	7.8e-17	1.22e-15	3.98468	1.54051	2.96e-20	9.75e-19
ENSG00000253882	RP11-61L23.2	pseudogene	2.71657	2.36451	2.64e-13	3.04e-12	2.5765	2.15332	2.21e-12	3.59e-11
ENSG00000254300	RP11-706J10.1	intergenic	2.7727	-1.82682	6.43e-08	4.21e-07	5.38015	0.346848	1.63e-25	7.78e-24
ENSG00000254418	RP11-21L19.1	intergenic	2.84671	2.49368	3.29e-14	4.14e-13	2.22339	1.90228	5.37e-09	5.71e-08
ENSG00000254522	RP11-113K21.1	pseudogene	1.57273	-1.55662	0.00176107	0.00517246	1.81078	-1.51645	0.000576498	0.00242121
ENSG00000254526	RP11-466I1.1	intergenic	9.03809	-1.43798	1.21e-18	2.15e-17	9.20956	-1.33845	1.91e-20	6.37e-19
ENSG00000255029	CTD-3012A18.1	sense overlap RNA	7.50124	-2.81348	2e-10	1.77e-09	8.4381	-2.07055	2.87e-17	7.35e-16
ENSG00000255227	RP11-460B17.2	intergenic	7.45906	-2.84583	1.36e-09	1.09e-08	7.42357	-2.96155	1.47e-10	1.91e-09
ENSG00000255270	NAV2-IT1	sense overlap RNA	7.20191	3.76614	1.64e-58	1.74e-56	3.01099	-0.273904	3.9e-11	5.44e-10
ENSG00000255354	RP11-148O21.2	divergent	4.14689	0.52031	1.03e-12	1.13e-11	3.33415	-0.303424	6.06e-09	6.4e-08
ENSG00000255471	RP11-736K20.5	divergent	2.96438	-1.33951	2.84e-06	1.45e-05	4.33036	-0.273532	6.17e-10	7.43e-09
ENSG00000255750	RP11-283G6.5	sense intronic	3.50717	-0.792769	8.47e-12	8.52e-11	3.24502	-1.12661	2.99e-10	3.76e-09
ENSG00000256546	AC156455.1	intergenic	3.26714	2.57597	2.5e-12	2.64e-11	3.84907	2.99235	4.76e-17	1.19e-15
ENSG00000257126	RP11-966I7.1	divergent	4.20629	-2.53788	4.24e-07	2.48e-06	5.09046	-1.92286	1.03e-14	2.09e-13
ENSG00000257169	RP11-117N2.2	pseudogene	2.97697	1.85125	3.6e-11	3.42e-10	1.77361	0.828878	5.44e-05	0.00028957
ENSG00000257261	RP11-96H19.1	intergenic	1.60786	1.16631	3.91e-05	0.000161718	2.25874	1.52927	2.48e-09	2.76e-08
ENSG00000257604	RP11-359M6.2	pseudogene	2.59516	-0.239024	6.77e-08	4.42e-07	2.65468	-0.300149	4e-08	3.78e-07
ENSG00000257607	RP11-449P15.1	sense intronic	2.37142	0.0524312	1.23e-07	7.75e-07	1.65045	-0.561162	0.000223517	0.0010324
ENSG00000257894	RP1-78O14.1	antisense	2.72426	-0.317578	1.24e-08	8.89e-08	2.48724	-0.609627	1.75e-07	1.48e-06
ENSG00000258021	RP11-1100L3.4	pseudogene	3.97368	-0.801027	5.11e-11	4.8e-10	2.93096	-1.78359	2.64e-06	1.83e-05
ENSG00000258048	RP11-530C5.1	divergent	1.56711	-1.06566	0.000490289	0.00162763	1.70654	-1.08226	0.000130158	0.000637606
ENSG00000258337	RP11-115H15.2	sense intronic	1.28623	0.886498	0.00136371	0.00410888	1.32408	0.810657	0.000612704	0.00255874
ENSG00000258486	RN7SL1	divergent	23.9241	13.3695	0	0	24.0033	13.4122	0	0
ENSG00000258561	RP11-72M17.1	divergent	2.64981	-0.447695	2.95e-07	1.76e-06	1.94255	-1.07417	1.2e-05	7.3e-05
ENSG00000258667	HIF1A-AS2	divergent	5.09436	3.16956	2.47e-31	9.59e-30	4.63018	2.63073	6.94e-29	4.22e-27
ENSG00000258791	LINC00520	intergenic	3.34797	-1.92767	1.94e-08	1.36e-07	3.29388	-2.08716	7.18e-09	7.5e-08
ENSG00000258808	RP11-255G12.3	divergent	4.61971	-2.20464	4.63e-09	3.47e-08	4.38898	-2.52494	3.67e-08	3.48e-07
ENSG00000258976	CTD-2207P18.2	intergenic	1.4184	-1.1363	0.00170118	0.00502014	1.73457	-1.04269	0.000113689	0.0005645
ENSG00000259001	RPPH1	divergent	21.5076	10.953	2.83e-300	1.48e-296	21.306	10.7149	4.68e-284	2.03e-280
ENSG00000259107	LINC00911	intergenic	9.78027	-0.730159	1.94e-26	5.77e-25	6.47803	-3.68402	2.43e-06	1.69e-05
ENSG00000259134	LINC00924	intergenic	5.67161	-1.63634	1.79e-16	2.7e-15	4.27597	-2.93979	3.32e-08	3.17e-07
ENSG00000259158	ADAM20P1	intergenic	2.21011	-2.72079	0.000365384	0.00124662	2.91234	-2.35598	1.38e-06	1.01e-05
ENSG00000259644	RP11-680F8.4	sense overlap RNA	2.53957	-1.65195	1.11e-06	6.09e-06	2.93664	-1.4632	8.14e-07	6.21e-06
ENSG00000259820	AC083843.1	intergenic	1.70214	2.77828	0.00022538	0.000802247	1.28625	2.41093	0.00281132	0.00986891
ENSG00000259976	RP11-553L6.5	divergent	2.97733	-1.14283	2.49e-05	0.000107012	3.89453	-0.471131	6.13e-08	5.63e-07
ENSG00000259999	RP11-252K23.1	sense intronic	1.21242	1.56975	0.00195437	0.00568697	1.27258	1.50811	0.00091148	0.00364869
ENSG00000260604	RP1-140K8.5	sense overlap RNA	4.83623	1.69472	1.43e-27	4.57e-26	6.55253	3.25792	5.5e-55	1.14e-52
ENSG00000260944	RP11-463O9.5	divergent	1.5549	-0.352225	0.000549166	0.00180676	3.50965	1.05521	1.41e-15	3.1e-14
ENSG00000260953	RP11-426C22.6	intergenic	5.37286	-1.04434	3.37e-20	6.68e-19	6.10039	-0.468415	4.79e-24	2.07e-22
ENSG00000260996	RP13-122B23.8	intergenic	7.4983	-2.81498	2.69e-11	2.59e-10	8.22256	-2.24756	3.73e-09	4.05e-08
ENSG00000261051	RP11-274H2.5	intergenic	4.40172	0.0860227	3.42e-18	5.85e-17	5.26689	0.793877	3.91e-26	1.96e-24
ENSG00000261069	SNORD116-20	sense overlap RNA	8.40453	-2.02518	6.25e-17	9.87e-16	7.86932	-2.58669	3.72e-12	5.88e-11
ENSG00000261175	CTD-2015G9.2	intergenic	9.37584	-1.11863	2.41e-24	6.35e-23	7.8735	-2.57518	9.79e-13	1.66e-11
ENSG00000261239	ANKRD26P1	pseudogene	1.88302	-2.92268	0.00222506	0.006384	4.8736	-0.701516	1.18e-19	3.71e-18
ENSG00000261373	VPS9D1-AS1	divergent	3.46037	1.47343	5.63e-11	5.26e-10	3.46157	1.37411	4.08e-11	5.68e-10
ENSG00000261425	RP11-709B3.2	intergenic	2.92516	-1.3842	1.03e-07	6.54e-07	5.16756	0.490395	3.58e-23	1.45e-21
ENSG00000261572	RP11-384L8.1	divergent	3.11679	-2.87705	0.000965245	0.0030105	5.85783	-0.677962	5.35e-19	1.6e-17
ENSG00000261997	RP11-212I21.4	sense overlap RNA	1.64392	-0.782123	0.000394174	0.00133537	2.38406	-0.368522	1.47e-07	1.26e-06
ENSG00000262074	SNORD3B-2	divergent	11.4049	0.863877	2.23e-39	1.23e-37	11.5731	0.9852	2.4e-40	2.76e-38
ENSG00000262202	SNORD3D	intergenic	16.9445	6.39021	4.54e-176	5.92e-173	17.1475	6.55646	3.59e-182	7.78e-179
ENSG00000262370	RP11-473M20.9	intergenic	8.54176	-0.14523	2.9e-27	9.06e-26	6.07504	-2.56488	3.82e-11	5.34e-10
ENSG00000263182	RP11-504P24.6	intergenic	1.96206	2.79016	2.68e-06	1.37e-05	2.54095	3.131	2.34e-10	2.99e-09
ENSG00000263426	RN7SL471P	intergenic	17.4802	6.92587	1.77e-188	4.24e-185	18.0363	7.44523	6.17e-204	1.56e-200
ENSG00000263432	RN7SL689P	antisense	9.18945	-1.29633	1.28e-22	3.03e-21	9.66998	-0.89732	8.6e-26	4.23e-24
ENSG00000263669	RN7SL470P	sense intronic	8.00552	-2.38027	2.73e-12	2.87e-11	7.73282	-2.69964	3.03e-12	4.85e-11
ENSG00000263740	RN7SL4P	antisense	19.175	8.62052	5.41e-248	1.69e-244	19.1851	8.59402	8.02e-232	2.43e-228
ENSG00000263804	RN7SL409P	sense intronic	6.43364	-3.62535	2.79e-06	1.42e-05	7.21675	-3.13014	1.49e-09	1.71e-08
ENSG00000263829	FAM60BP	pseudogene	2.36855	-0.961318	1.44e-07	9.02e-07	1.80453	-1.46142	0.000105397	0.000527909
ENSG00000263882	RN7SL774P	sense intronic	10.8606	0.325918	7.41e-35	3.37e-33	10.1354	-0.43352	7.87e-20	2.5e-18
ENSG00000263934	SNORD3A	intergenic	16.9515	6.3972	1e-170	1.21e-167	16.9473	6.35629	3.8e-178	7.69e-175
ENSG00000264166	RN7SL115P	divergent	7.191	-3.06282	1.3e-08	9.25e-08	7.76261	-2.67361	2.23e-12	3.63e-11
ENSG00000264301	RP11-527H14.3	intergenic	3.28879	-1.65978	4.77e-10	4.01e-09	3.55343	-1.55931	2.66e-11	3.81e-10
ENSG00000264442	RN7SL119P	sense overlap RNA	6.6969	-3.44024	1.62e-07	1e-06	7.17627	-3.16416	3.88e-09	4.2e-08
ENSG00000264584	RN7SL600P	divergent	9.02668	-1.4488	6.33e-19	1.14e-17	7.99753	-2.47071	7.72e-14	1.47e-12
ENSG00000264618	RN7SL732P	sense intronic	7.35659	-2.93188	3.66e-10	3.13e-09	7.89153	-2.56502	8.13e-13	1.39e-11
ENSG00000264940	SNORD3C	intergenic	13.0083	2.45799	4.36e-59	4.75e-57	13.0492	2.45906	1.96e-59	4.57e-57
ENSG00000265093	RN7SL246P	sense intronic	9.54205	-0.959428	1.42e-25	4.01e-24	8.34409	-2.16506	1.72e-13	3.16e-12
ENSG00000265150	RN7SL2	intergenic	22.9811	12.4266	0	0	23.0436	12.4524	0	0
ENSG00000265185	SNORD3B-1	intergenic	13.5956	3.04384	8.94e-67	1.21e-64	13.7439	3.15337	1.98e-72	6.52e-70
ENSG00000265230	RN7SL407P	sense overlap RNA	7.49603	-2.81617	8.25e-11	7.59e-10	7.53689	-2.86767	3.71e-11	5.2e-10
ENSG00000265735	RN7SL5P	antisense	21.5378	10.9833	8.09e-298	3.61e-294	21.5928	11.0017	4.14e-290	2.09e-286
ENSG00000265753	RN7SL444P	sense intronic	6.75403	-3.39813	1.16e-07	7.3e-07	6.38427	-3.74244	3.52e-06	2.38e-05
ENSG00000266037	RN7SL3	intergenic	20.2527	9.6982	8.79e-268	3.05e-264	19.6113	9.0202	1.92e-245	6.48e-242
ENSG00000266122	RN7SL373P	sense overlap RNA	7.96049	-2.42086	4.81e-14	5.94e-13	7.21043	-3.1331	1.62e-09	1.85e-08
ENSG00000266138	RN7SL501P	sense overlap RNA	6.7512	-3.39918	4.95e-07	2.86e-06	6.13662	-3.90791	1.54e-05	9.11e-05
ENSG00000266345	RN7SL349P	sense overlap RNA	7.65372	-2.68284	5.68e-10	4.73e-09	7.0774	-3.24086	1.02e-08	1.05e-07
ENSG00000266903	CTB-171A8.1	divergent	5.94536	1.18705	6.86e-30	2.47e-28	2.86128	-1.69615	1.01e-07	8.97e-07
ENSG00000267013	CTD-2171N6.1	intergenic	6.20561	-3.77886	6.68e-06	3.19e-05	6.53529	-3.63895	1.24e-06	9.1e-06
ENSG00000267107	AC011526.1	intergenic	7.58253	4.31606	1.26e-58	1.35e-56	6.25877	2.91298	6.06e-35	5.3e-33
ENSG00000267175	RP11-879F14.1	intergenic	2.83854	0.736295	1.56e-09	1.24e-08	1.59645	-0.285029	0.00165423	0.00619046
ENSG00000267243	AC005307.3	intergenic	7.48285	0.424238	1.49e-30	5.58e-29	6.01837	-1.10413	1.24e-18	3.6e-17
ENSG00000267262	CTC-232P5.3	antisense	4.19098	-3.27756	4.95e-06	2.42e-05	6.73374	-1.23652	2.85e-21	1.01e-19
ENSG00000267275	CTD-2562J15.6	divergent	5.5487	-1.73939	2.83e-15	3.87e-14	3.23984	-3.64236	0.000649198	0.0026926
ENSG00000267479	CTC-268N12.3	sense overlap RNA	1.58402	-0.784686	0.000949698	0.00296718	1.43849	-0.980035	0.0012276	0.00475984
ENSG00000267504	RP11-845C23.2	sense intronic	2.90169	-3.07451	6.19e-05	0.00024671	2.78777	-3.26531	0.000343148	0.00151813
ENSG00000267547	RP11-686D22.4	sense overlap RNA	1.81728	-0.255663	0.000791315	0.00251549	1.84595	-0.339467	0.000636401	0.00264638
ENSG00000267742	FAM60CP	pseudogene	3.0496	2.64725	1.86e-16	2.79e-15	2.28913	1.93664	5.2e-10	6.32e-09
ENSG00000267761	CTD-2130O13.1	intergenic	2.59519	1.42847	2.87e-06	1.46e-05	2.25558	1.06466	5.31e-05	0.000283693
ENSG00000268295	RP11-248B24.4	pseudogene	1.77262	-0.936246	0.000122646	0.000460099	1.92111	-0.943136	4.24e-05	0.000231411
ENSG00000268743	CTD-2538G9.5	sense overlap RNA	1.49979	-1.02014	0.000467506	0.00155928	1.47763	-1.13784	0.00077859	0.00316987
ENSG00000268894	PLCE1-AS1	antisense	2.93478	-2.1218	1.06e-07	6.75e-07	5.46749	-0.0217939	1.88e-24	8.37e-23
ENSG00000269900	RMRP	divergent	20.9192	10.3647	1.96e-290	7.66e-287	20.9892	10.3981	1.57e-275	5.97e-272
ENSG00000269971	RP3-426I6.5	sense intronic	1.46677	-0.123527	0.00127775	0.00387771	1.55148	-0.171893	0.000695595	0.00286311
ENSG00000270164	AC006129.4	intergenic	9.66277	-0.843528	4.37e-26	1.27e-24	7.96801	-2.4959	1.06e-13	1.99e-12
ENSG00000270408	JAG1	sense intronic	1.53376	1.63934	9.5e-05	0.000364676	3.07151	2.70764	5.19e-14	1e-12
ENSG00000270547	RP11-536O18.2	intergenic	14.2331	3.68032	1.85e-80	3.7e-78	8.28639	-2.21248	2.44e-15	5.27e-14
ENSG00000270640	RP11-373D23.2	sense intronic	2.19049	-1.81945	8.31e-06	3.89e-05	1.97592	-2.07355	6.12e-05	0.000321701
ENSG00000271581	XXbac-BPG248L24.12	pseudogene	3.18923	0.175529	4.12e-12	4.27e-11	2.9081	-0.177332	0.000724398	0.00297198
ENSG00000271897	RP11-679B17.2	intergenic	3.01349	-1.30095	2.7e-09	2.09e-08	3.78142	-0.770215	2.6e-13	4.7e-12
ENSG00000272168	CASC15	intergenic	4.28125	1.95706	9.84e-21	2.02e-19	3.14956	0.848483	3.66e-12	5.78e-11
ENSG00000272180	RP11-481J13.1	intergenic	5.65427	-2.13001	4.01e-14	5.01e-13	4.38613	-3.2863	1.37e-06	9.99e-06
ENSG00000272369	RP11-446N19.1	sense intronic	1.53866	1.8961	9.34e-05	0.00035898	2.02178	2.13156	8.57e-07	6.52e-06
ENSG00000272473	AC006273.4	sense intronic	3.53657	-1.68754	2.02e-07	1.23e-06	3.69853	-1.66715	5.36e-10	6.49e-09
ENSG00000272789	RP11-286H15.1	antisense	2.50284	-0.655791	2.95e-07	1.77e-06	3.31917	-0.10163	3.24e-12	5.16e-11
ENSG00000273026	RP11-422P24.10	divergent	2.32048	-1.17505	0.0033425	0.0091739	3.24117	-0.553634	2.04e-09	2.29e-08
ENSG00000273118	AC079610.1	intergenic	1.52649	-1.42096	0.00232758	0.00664398	3.39963	-0.129833	2.19e-12	3.57e-11
ENSG00000273132	RP11-350J20.12	divergent	4.70553	-1.65335	1.39e-14	1.8e-13	5.02835	-1.48549	8.98e-16	2.02e-14
ENSG00000273219	RP11-644N4.1	divergent	2.06405	-2.43089	0.00113847	0.00349289	2.55131	-2.21631	4.45e-05	0.00024158

## Sheet: CAGE-Seq
Supplementary Data 1
Pan-endothelial-specific lncRNAs compared to dermal fibroblast (DFs) determined by CAGE-Seq
FDR < 0.01 & log2FC > 1
			LECs against DFs				BECs against DFs
lncRNA ID	lncRNA Name	lncRNA Category	logFC	logCPM	P-value	FDR	logFC	logCPM	P-value	FDR
CATG00000000425	CATG00000000425.1	intergenic	4.71255	-0.453905	2.33724e-08	2.71038e-07	3.98638	-0.922486	8.42059e-05	0.000693774
CATG00000005720	CATG00000005720.1	antisense	5.10177	-1.28827	0.000102448	0.000706798	5.32465	-1.14238	5.3755e-05	0.000460675
CATG00000006509	CATG00000006509.1	intergenic	2.84777	0.849398	1.93571e-10	2.71547e-09	2.804	0.744185	3.18039e-11	6.97316e-10
CATG00000007799	CATG00000007799.1	intergenic	2.05074	0.406884	1.04096e-05	8.59326e-05	3.15112	1.06591	5.25615e-15	1.66594e-13
CATG00000007968	CATG00000007968.1	divergent	6.77608	-0.277258	2.41717e-11	3.63912e-10	5.65626	-0.972512	1.57346e-06	1.79609e-05
CATG00000023005	CATG00000023005.1	divergent	5.46123	-1.11243	4.47178e-05	0.000330452	4.68736	-1.41445	0.000999445	0.00624625
CATG00000025989	CATG00000025989.1	intergenic	6.47661	-0.487671	2.81288e-09	3.56255e-08	6.23702	-0.632477	6.84635e-09	1.1345e-07
CATG00000028597	CATG00000028597.1	intergenic	7.08265	-0.0566367	5.27194e-13	9.08502e-12	6.15464	-0.683237	1.99661e-08	3.07352e-07
CATG00000034679	CATG00000034679.1	divergent	3.49403	-1.16386	0.000821724	0.00461329	3.78267	-1.03073	0.000136009	0.00106652
CATG00000035663	CATG00000035663.1	intergenic	4.56705	0.0087444	2.76058e-11	4.13149e-10	7.63783	2.50997	7.58166e-58	2.30375e-55
CATG00000037523	CATG00000037523.1	divergent	7.00338	-0.112685	2.7346e-13	4.78978e-12	6.22067	-0.640945	9.94791e-09	1.61214e-07
CATG00000038336	CATG00000038336.1	antisense	5.13108	-0.164441	5.73133e-11	8.36997e-10	4.58451	-0.58797	9.33168e-08	1.30564e-06
CATG00000039960	CATG00000039960.1	intergenic	1.97287	0.709817	2.55933e-06	2.29201e-05	1.85756	0.578301	7.3735e-05	0.000614202
CATG00000041185	CATG00000041185.1	antisense	6.56286	-0.427481	6.95784e-10	9.29117e-09	6.9665	-0.134327	6.97364e-14	1.99742e-12
CATG00000044402	CATG00000044402.1	intergenic	2.70681	-1.10769	0.00169449	0.00873909	3.6092	-0.678647	6.96573e-06	7.10423e-05
CATG00000045284	CATG00000045284.1	divergent	3.34894	-1.22376	0.000928182	0.00512494	4.13427	-0.859294	2.3597e-05	0.000217779
CATG00000046578	CATG00000046578.1	intergenic	3.77533	0.114872	4.18941e-10	5.67625e-09	3.68718	-0.0229157	7.97275e-09	1.30644e-07
CATG00000046911	CATG00000046911.1	intergenic	4.97666	-1.34712	0.000467936	0.00279734	7.23802	0.0656067	6.53447e-16	2.24412e-14
CATG00000047346	CATG00000047346.1	intergenic	5.10709	0.414092	8.02068e-16	1.64332e-14	3.76819	-0.58439	2.2535e-06	2.51083e-05
CATG00000051782	CATG00000051782.1	divergent	4.81826	-1.41741	0.00108172	0.005855	6.52533	-0.44206	2.53107e-10	4.96534e-09
CATG00000054531	CATG00000054531.1	divergent	2.60714	-0.0885795	4.64128e-06	4.02912e-05	3.24461	0.252037	3.97284e-09	6.7844e-08
CATG00000056050	CATG00000056050.1	antisense	8.99423	1.51203	7.10527e-37	3.93725e-35	8.31795	0.94434	9.06793e-27	6.58426e-25
CATG00000059666	CATG00000059666.1	intergenic	5.3343	-1.17415	4.42276e-05	0.000327325	6.38784	-0.543461	5.10518e-09	8.6025e-08
CATG00000060759	CATG00000060759.1	intergenic	6.47661	-0.487671	2.80666e-09	3.55629e-08	5.75298	-0.920332	5.70266e-07	7.06639e-06
CATG00000063129	CATG00000063129.1	divergent	4.97666	-1.34712	0.00046781	0.00279734	5.00795	-1.28113	0.000645306	0.00426466
CATG00000063132	CATG00000063132.1	divergent	2.85393	0.346547	2.37207e-08	2.74618e-07	2.30097	-0.0787645	0.000461323	0.00316862
CATG00000063734	CATG00000063734.1	divergent	3.18366	1.95397	3.42409e-22	9.76974e-21	2.22002	1.20281	4.22191e-09	7.20095e-08
CATG00000063744	CATG00000063744.1	sense overlap RNA	4.96863	-1.34924	0.000312148	0.00194084	4.8701	-1.34292	0.00091877	0.00580172
CATG00000064078	CATG00000064078.1	divergent	1.49373	1.36894	2.21403e-05	0.000174074	2.39863	1.8781	3.04513e-13	8.16169e-12
CATG00000064119	CATG00000064119.1	sense intronic	3.57526	-1.11452	0.00144813	0.00757972	5.10526	-0.238426	5.56275e-10	1.04297e-08
CATG00000065180	CATG00000065180.1	intergenic	5.62865	-1.01556	1.94718e-06	1.77296e-05	7.79151	0.505302	8.088e-22	4.31489e-20
CATG00000065345	CATG00000065345.1	intergenic	6.86525	-0.214642	3.89737e-12	6.22906e-11	5.31597	-1.14543	3.42102e-05	0.000306031
CATG00000067916	CATG00000067916.1	intergenic	2.29021	1.74019	8.95288e-13	1.50819e-11	2.54648	1.84809	7.35437e-15	2.30484e-13
CATG00000070525	CATG00000070525.1	divergent	8.38098	0.985861	1.66249e-27	6.12122e-26	5.03432	-1.27805	0.000306733	0.0022026
CATG00000071391	CATG00000071391.1	intergenic	6.77608	-0.277258	2.42248e-11	3.64514e-10	5.70478	-0.929159	1.44747e-05	0.000139387
CATG00000072615	CATG00000072615.1	divergent	3.92977	2.85362	7.20168e-39	4.28122e-37	2.93958	2.00326	4.43157e-19	1.95094e-17
CATG00000072885	CATG00000072885.1	intergenic	5.87344	-0.87345	2.6841e-07	2.7446e-06	5.182	-1.21024	0.000102426	0.000828506
CATG00000074711	CATG00000074711.1	antisense	7.6353	0.372452	4.77204e-19	1.17137e-17	5.32465	-1.14238	5.37475e-05	0.000460675
CATG00000075893	CATG00000075893.1	antisense	2.933	0.930939	2.89746e-09	3.65966e-08	2.25493	0.399655	4.36085e-06	4.63527e-05
CATG00000076083	CATG00000076083.1	sense intronic	2.13026	0.877438	1.42415e-06	1.32586e-05	2.16626	0.830952	3.48979e-06	3.76814e-05
CATG00000077786	CATG00000077786.1	divergent	5.19621	-0.12758	1.12132e-10	1.60217e-09	3.52411	-1.14941	0.000973737	0.00612014
CATG00000078399	CATG00000078399.1	divergent	6.48484	-0.484104	6.35261e-09	7.76921e-08	6.48729	-0.470292	1.9193e-10	3.84617e-09
CATG00000080876	CATG00000080876.1	intergenic	5.30858	-1.17825	0.000155266	0.00103196	5.83385	-0.873021	1.14784e-06	1.33979e-05
CATG00000086004	CATG00000086004.1	divergent	1.20544	1.09129	0.000822073	0.00461431	1.29763	1.09591	0.000466657	0.00320224
CATG00000087225	CATG00000087225.1	intergenic	5.09885	1.131	2.07919e-23	6.30845e-22	3.36189	-0.230224	1.19455e-06	1.38678e-05
CATG00000087379	CATG00000087379.1	intergenic	5.53602	-1.06708	5.83619e-06	4.98689e-05	6.08909	-0.724047	3.31533e-08	4.96412e-07
CATG00000087443	CATG00000087443.1	divergent	3.86232	-0.967835	3.9401e-05	0.000294363	4.58659	-0.589625	9.17074e-08	1.28763e-06
CATG00000087736	CATG00000087736.1	intergenic	3.20593	-0.265339	1.36808e-06	1.27623e-05	3.16293	-0.358352	1.24209e-06	1.4366e-05
CATG00000094813	CATG00000094813.1	intergenic	5.02488	-1.34288	0.00196315	0.00996361	4.85671	-1.34914	0.00128048	0.00778845
CATG00000105435	CATG00000105435.1	divergent	2.27335	0.300801	4.47197e-05	0.000330452	1.98657	0.0684896	0.000329583	0.00235218
CATG00000105440	CATG00000105440.1	intergenic	7.16382	0.00744111	9.70118e-15	1.85741e-13	7.36388	0.164017	3.55344e-17	1.32803e-15
CATG00000105468	CATG00000105468.1	intergenic	4.77725	0.564069	8.14869e-17	1.77709e-15	2.6806	-0.853747	0.00139177	0.00838148
CATG00000105604	CATG00000105604.1	antisense	5.13874	-0.161995	3.25886e-11	4.85888e-10	5.45782	0.00217176	1.29069e-13	3.59734e-12
CATG00000107384	CATG00000107384.1	intergenic	9.60444	2.04907	1.92663e-48	1.65595e-46	6.85214	-0.208851	5.14965e-12	1.2231e-10
CATG00000108406	CATG00000108406.1	intergenic	9.13933	1.63878	2.54449e-39	1.53565e-37	8.65143	1.22329	1.77462e-27	1.3194e-25
CATG00000109958	CATG00000109958.1	divergent	4.02214	-0.877311	2.54675e-05	0.00019777	3.66471	-1.0843	0.000279963	0.00203335
CATG00000116828	CATG00000116828.1	intergenic	6.18358	-0.675139	4.37632e-08	4.89112e-07	7.28617	0.118911	4.62047e-15	1.46946e-13
ENSG00000099725	PRKY	pseudogene	1.30284	3.30321	1.72059e-05	0.000137657	1.00774	3.11375	0.000877945	0.00558683
ENSG00000163364	AC017048.3	intergenic	3.13947	4.25	1.81176e-32	8.13884e-31	1.08827	2.84435	3.42987e-05	0.000306725
ENSG00000188681	TEKT4P2	pseudogene	1.63132	3.48957	4.1323e-11	6.10868e-10	2.12033	3.76427	8.04405e-18	3.15388e-16
ENSG00000196656	AC004057.1	pseudogene	1.05275	5.88702	3.99586e-05	0.000298047	1.09708	5.88365	1.23783e-06	1.43227e-05
ENSG00000205534	RP11-345J4.8	pseudogene	1.23112	1.10714	0.00173771	0.00892881	1.50083	1.20608	6.0769e-05	0.000514476
ENSG00000206573	SETD5-AS1	divergent	1.0229	4.24906	9.40552e-06	7.81317e-05	1.15127	4.28644	4.6585e-07	5.83983e-06
ENSG00000213777	CTD-2224J9.8	pseudogene	5.53842	-1.06507	5.26483e-06	4.52515e-05	5.63952	-0.978448	1.04287e-05	0.000103088
ENSG00000214851	LINC00612	intergenic	4.82345	-1.41314	0.00101676	0.00554701	5.03447	-1.27496	0.000306733	0.0022026
ENSG00000214870	AC004540.5	intergenic	7.3699	0.163927	4.1625e-16	8.69521e-15	6.48729	-0.470292	1.91921e-10	3.84617e-09
ENSG00000214894	LINC00243	intergenic	1.6291	1.11229	7.49204e-06	6.30667e-05	1.33914	0.904151	0.000573761	0.0038464
ENSG00000215769	hsa-mir-6080	intergenic	6.32541	3.02747	2.67047e-60	3.48064e-58	4.50878	1.36285	2.80278e-25	1.83065e-23
ENSG00000223617	LINC00370	intergenic	3.69492	-0.581472	6.41474e-06	5.45773e-05	4.41993	-0.172226	2.31985e-10	4.57666e-09
ENSG00000224189	HOXD-AS1	divergent	4.50551	2.31353	8.98104e-37	4.93726e-35	2.42456	0.652537	2.87772e-08	4.34612e-07
ENSG00000224577	AC017048.4	intergenic	2.83745	1.79693	1.42556e-15	2.88457e-14	1.88559	1.09279	2.17661e-06	2.43194e-05
ENSG00000225205	AC093818.1	divergent	3.20857	1.34292	1.20694e-15	2.45294e-14	3.91332	1.81521	5.48537e-24	3.34082e-22
ENSG00000225338	RP11-384C4.3	pseudogene	2.04999	2.05691	0.000787363	0.00443743	2.17357	2.11803	7.57481e-08	1.08148e-06
ENSG00000225383	SFTA1P	intergenic	4.93789	1.65288	5.13826e-30	2.08246e-28	6.16112	2.64949	1.83289e-55	5.12385e-53
ENSG00000225434	RP11-63P12.6	intergenic	2.92241	-0.443893	7.30471e-06	6.16393e-05	3.05061	-0.42657	5.58646e-06	5.80124e-05
ENSG00000225938	RP4-575N6.4	divergent	4.06716	2.3415	3.73667e-23	1.12027e-21	2.26119	0.924146	5.75558e-06	5.96363e-05
ENSG00000226197	AL583785.1	intergenic	12.3432	4.60861	7.84138e-112	6.59674e-109	8.09708	0.760207	8.67743e-25	5.55098e-23
ENSG00000226363	AC009336.24	intergenic	5.06922	1.57466	3.86529e-30	1.57344e-28	3.77996	0.462226	7.96073e-13	2.05297e-11
ENSG00000226496	LINC00323	divergent	5.7192	-0.963892	9.4609e-07	9.0166e-06	5.55058	-1.02979	4.41309e-06	4.67657e-05
ENSG00000226823	SUGT1P	pseudogene	3.10704	1.90172	4.3882e-19	1.08001e-17	3.18581	1.88386	2.37711e-18	9.78676e-17
ENSG00000227558	PGM5P2	pseudogene	4.33217	1.90983	1.84922e-28	7.03261e-27	3.08135	0.85853	5.88308e-12	1.38984e-10
ENSG00000227695	DNMBP-AS1	antisense	4.49549	-0.59345	4.36196e-07	4.33107e-06	4.09381	-0.86931	2.29699e-05	0.000212483
ENSG00000228401	RP11-251M1.1	intergenic	10.5052	2.86767	3.85602e-68	6.48793e-66	7.2344	0.0731314	2.8441e-15	9.23424e-14
ENSG00000228495	LINC01013	intergenic	2.35171	0.133894	1.22427e-05	0.000100172	5.49879	2.49993	1.77562e-46	3.18189e-44
ENSG00000228787	NLGN4Y-AS1	antisense	6.75337	1.10904	3.4852e-27	1.26313e-25	8.16932	2.30982	1.06357e-46	1.9182e-44
ENSG00000229167	RP11-73M7.1	divergent	4.70841	0.492409	9.87711e-14	1.78173e-12	3.175	-0.599115	4.09934e-05	0.000359802
ENSG00000229814	RPL35AP21	pseudogene	6.18101	0.58895	2.26131e-06	2.03694e-05	6.98282	1.30322	2.1438e-14	6.39595e-13
ENSG00000229970	AC007128.1	divergent	8.502	1.08679	1.32386e-29	5.27302e-28	6.64261	-0.363921	2.23488e-11	5.0021e-10
ENSG00000229989	MIR181A1HG	sense intronic	1.76278	2.05864	4.63402e-08	5.1563e-07	2.07042	2.20025	1.40766e-10	2.87866e-09
ENSG00000230266	XXYLT1-AS2	antisense	4.83713	1.16656	2.21531e-24	7.06914e-23	3.48032	0.0572263	1.5766e-09	2.82887e-08
ENSG00000230309	RP3-390M24.1	intergenic	4.59614	3.07464	1.24866e-46	9.93272e-45	2.98869	1.69552	2.29385e-18	9.47189e-17
ENSG00000230438	RP11-420G6.4	intergenic	3.06902	1.09036	1.38426e-13	2.47136e-12	2.67112	0.734785	4.46403e-10	8.46621e-09
ENSG00000230479	AP000695.6	sense intronic	7.33249	2.28873	1.77387e-49	1.59246e-47	7.25173	2.15584	2.69265e-48	5.19125e-46
ENSG00000230838	AC093850.2	intergenic	3.65302	-1.06844	0.000536074	0.0031484	6.01213	0.424543	2.25785e-19	1.00989e-17
ENSG00000231119	RP4-569M23.2	divergent	3.61182	0.23057	9.25312e-11	1.32826e-09	4.09496	0.496406	3.31624e-14	9.72774e-13
ENSG00000232310	RP11-557H15.4	intergenic	5.84913	0.372457	8.54899e-18	1.96634e-16	6.58493	0.895635	1.73197e-25	1.15005e-23
ENSG00000232442	CTD-3184A7.4	divergent	1.5462	2.77364	4.58665e-07	4.53148e-06	1.29023	2.58901	3.80109e-05	0.000336584
ENSG00000232480	RP11-224O19.2	divergent	4.13348	-0.292076	1.36371e-08	1.6193e-07	5.08512	0.326898	4.87864e-13	1.28059e-11
ENSG00000232536	RP11-74C1.4	sense intronic	1.62153	2.8118	2.01424e-06	1.82802e-05	2.45174	3.31146	7.47702e-14	2.13941e-12
ENSG00000232759	AC002480.3	antisense	5.31214	1.78904	5.76477e-31	2.43224e-29	4.38397	0.925062	8.64944e-19	3.71421e-17
ENSG00000233237	LINC00472	sense intronic	2.83913	3.26579	4.79611e-25	1.5927e-23	1.1022	2.10638	0.000271474	0.00198096
ENSG00000233251	AC007743.1	intergenic	3.05359	-0.352881	1.86311e-05	0.000148205	4.30136	0.411869	5.6596e-14	1.62939e-12
ENSG00000233429	HOTAIRM1	divergent	3.31384	3.99171	3.7355e-38	2.18326e-36	1.21935	2.5173	2.95308e-06	3.23017e-05
ENSG00000233521	RP5-1172A22.1	intergenic	3.07789	0.0521577	5.84471e-08	6.42363e-07	3.13801	0.0161655	2.18537e-08	3.34014e-07
ENSG00000233611	AC079135.1	divergent	7.20594	2.62681	5.90512e-58	7.03597e-56	6.11677	1.57866	8.7384e-35	9.77128e-33
ENSG00000233954	RP11-169K16.7	pseudogene	1.37153	3.75809	7.88467e-09	9.56288e-08	1.02965	3.54395	2.00936e-05	0.000187991
ENSG00000235505	RP11-693N9.2	pseudogene	3.8797	3.13785	1.58001e-41	1.0321e-39	3.57366	2.82519	6.01949e-35	6.81275e-33
ENSG00000236751	RP1-30G7.2	intergenic	6.23666	1.32814	9.25391e-31	3.85168e-29	4.61572	-0.0415097	1.19098e-11	2.74929e-10
ENSG00000237238	BMS1P10	pseudogene	3.79645	-0.171033	1.32407e-07	1.4014e-06	3.83657	-0.202896	8.75898e-09	1.42608e-07
ENSG00000237543	RP11-58A12.3	intergenic	3.60806	0.89081	7.55838e-15	1.45517e-13	2.04199	-0.193148	0.00120002	0.00735509
ENSG00000239445	ST3GAL6-AS1	divergent	8.85331	1.38597	1.18833e-33	5.62977e-32	6.27574	-0.623981	3.74302e-08	5.57168e-07
ENSG00000240032	RP11-274H2.3	intergenic	2.27329	-0.431556	0.000426851	0.00257278	4.30512	0.862778	1.31582e-18	5.59874e-17
ENSG00000240476	LINC00973	sense intronic	2.42182	-0.19317	3.50131e-05	0.000264787	6.56889	3.02723	9.1717e-65	3.4648e-62
ENSG00000243243	AC073130.3	sense intronic	5.35186	2.43894	5.84806e-45	4.36435e-43	3.674	0.96441	2.28707e-16	8.15498e-15
ENSG00000244239	AC007009.1	divergent	8.502	1.08679	1.31726e-29	5.25428e-28	6.64261	-0.363921	2.23421e-11	5.0021e-10
ENSG00000245532	NEAT1	intergenic	1.30783	8.65829	8.92457e-07	8.53475e-06	1.47418	8.72775	8.38308e-09	1.36886e-07
ENSG00000245648	RP11-277P12.20	antisense	4.6854	0.498167	7.39893e-14	1.34518e-12	3.26774	-0.549072	5.31626e-06	5.54537e-05
ENSG00000246228	CASC8	intergenic	7.89272	0.580412	2.67723e-22	7.69412e-21	6.48201	-0.473041	1.40915e-10	2.87958e-09
ENSG00000247287	RP11-902B17.1	divergent	7.8159	0.523385	2.71649e-19	6.77585e-18	4.68735	-1.41445	0.000998879	0.00624625
ENSG00000247498	RP11-392P7.6	intergenic	3.49452	2.05169	7.06713e-26	2.3985e-24	1.55431	0.673335	0.000202318	0.00152489
ENSG00000247775	RP11-67M1.1	divergent	4.08151	-0.325798	3.35722e-08	3.81667e-07	3.58114	-0.681694	2.37075e-05	0.000218728
ENSG00000248187	RP11-184M15.1	intergenic	3.59605	-0.286521	6.44083e-08	7.04532e-07	4.88048	0.550245	5.82662e-17	2.14886e-15
ENSG00000248441	LETR1	intergenic	7.85224	2.06159	2.66861e-45	2.0242e-43	6.07348	0.47599	8.07882e-20	3.73913e-18
ENSG00000248890	HHIP-AS1	divergent	7.32305	5.03233	3.46335e-95	1.45681e-92	7.22027	4.89835	1.20415e-95	1.60295e-92
ENSG00000249859	PVT1	intergenic	1.79695	3.68434	2.1149e-14	3.98061e-13	1.05166	3.2254	1.34148e-05	0.000130213
ENSG00000249867	RP11-115J23.1	intergenic	8.92491	1.45171	6.95144e-36	3.62755e-34	7.65612	0.398744	1.69859e-20	8.31366e-19
ENSG00000250697	CTD-2066L21.3	intergenic	2.35376	0.818843	1.78325e-08	2.09154e-07	3.89204	1.87448	5.1381e-27	3.7601e-25
ENSG00000251191	LINC00589	intergenic	6.92673	1.92948	1.83124e-42	1.23997e-40	3.44418	-0.766117	1.47386e-05	0.000141441
ENSG00000251257	CTD-2263F21.1	divergent	3.97705	1.88283	7.25584e-27	2.58685e-25	3.52828	1.43997	2.22104e-19	9.95018e-18
ENSG00000251314	CTD-2337A12.1	divergent	2.38208	0.757814	1.50331e-08	1.77445e-07	3.30627	1.32704	2.10343e-16	7.54831e-15
ENSG00000251432	RP11-420A23.1	divergent	1.58119	1.05199	6.21207e-05	0.000446324	2.01225	1.24844	4.54155e-08	6.68205e-07
ENSG00000253552	HOXA-AS2	divergent	5.23517	2.06379	1.37677e-39	8.47491e-38	2.29608	-0.186585	0.000110043	0.000883469
ENSG00000253661	ZFHX4-AS1	divergent	3.67355	1.96547	1.49243e-24	4.79547e-23	4.09891	2.24624	2.18713e-26	1.54487e-24
ENSG00000253882	RP11-61L23.2	pseudogene	2.31404	2.61779	7.13328e-18	1.64913e-16	2.74732	2.87406	7.28582e-25	4.67145e-23
ENSG00000254142	RP11-53M11.3	intergenic	6.01938	-0.785039	5.38597e-08	5.93825e-07	4.68735	-1.41445	0.000999019	0.00624625
ENSG00000254703	FLI1-AS1	antisense	4.55383	3.08079	2.94825e-47	2.40733e-45	1.96025	1.04311	1.81152e-07	2.41262e-06
ENSG00000255197	RP11-750H9.5	intergenic	2.52465	-0.156141	8.75863e-05	0.00061433	2.54021	-0.190062	1.39432e-05	0.000134686
ENSG00000255354	RP11-148O21.2	divergent	4.38328	0.564778	2.2405e-14	4.2056e-13	3.14349	-0.367101	4.85981e-06	5.0997e-05
ENSG00000255363	RP11-672A2.5	intergenic	4.65702	0.0654052	7.2807e-12	1.14455e-10	4.07268	-0.402871	6.61561e-08	9.53295e-07
ENSG00000255518	RP11-148O21.4	divergent	4.26096	0.471494	1.91486e-13	3.38817e-12	3.01573	-0.439831	2.52835e-05	0.000232347
ENSG00000255775	RP3-454B23.1	intergenic	4.3197	0.217154	4.58396e-12	7.29282e-11	5.12814	0.750708	2.19017e-20	1.06295e-18
ENSG00000256034	RP11-707G14.1	divergent	1.25022	1.34784	0.000344697	0.00211855	1.24467	1.30245	0.000261564	0.00191415
ENSG00000256164	RP11-264F23.3	divergent	5.24793	-1.22375	0.000135092	0.000910294	5.03414	-1.27805	0.000309564	0.00222007
ENSG00000256546	AC156455.1	intergenic	2.62964	2.51555	1.4675e-20	3.88748e-19	2.31839	2.23974	6.21344e-15	1.96267e-13
ENSG00000257219	RP11-54A9.1	intergenic	1.68772	3.48258	1.12991e-11	1.74755e-10	1.66191	3.42883	1.10563e-11	2.56072e-10
ENSG00000257261	RP11-96H19.1	intergenic	1.10033	2.61186	6.47577e-05	0.000464308	1.65203	2.88105	4.07312e-10	7.74586e-09
ENSG00000257477	RP11-753H16.4	sense intronic	5.58613	-1.02353	5.81637e-05	0.000419959	5.44131	-1.08335	1.45888e-05	0.000140221
ENSG00000257622	RP11-44N21.4	sense intronic	1.99758	3.25784	1.81788e-11	2.76841e-10	2.12171	3.29352	4.96599e-13	1.29864e-11
ENSG00000257671	RP3-416H24.1	divergent	3.73523	-0.550884	1.20079e-06	1.12851e-05	4.13538	-0.288928	9.87137e-05	0.000801726
ENSG00000257913	RP11-386G11.5	antisense	1.56358	0.413134	0.000503939	0.00298238	1.65411	0.412259	0.000473682	0.00324236
ENSG00000258667	HIF1A-AS2	divergent	6.09091	1.97421	4.71899e-39	2.82346e-37	5.6341	1.49718	4.80106e-32	4.66019e-30
ENSG00000258791	LINC00520	intergenic	4.37015	0.257178	6.1342e-12	9.68151e-11	4.52963	0.288338	1.57858e-13	4.37355e-12
ENSG00000258808	RP11-255G12.3	divergent	6.14277	-0.707535	1.63499e-08	1.92659e-07	5.56144	-1.0238	7.71381e-06	7.79608e-05
ENSG00000259330	LINC00984	intergenic	2.45943	3.15422	1.43637e-11	2.20678e-10	2.84983	3.38978	3.29581e-15	1.06023e-13
ENSG00000260604	RP1-140K8.5	sense overlap RNA	6.42495	-0.522532	2.56624e-09	3.26507e-08	7.55425	0.316647	1.2889e-19	5.94576e-18
ENSG00000260944	RP11-463O9.5	divergent	1.76541	1.55975	3.06094e-08	3.50135e-07	4.10129	3.24249	6.84403e-46	1.19578e-43
ENSG00000260953	RP11-426C22.6	intergenic	3.70894	-0.561202	2.55307e-05	0.000198165	4.3702	-0.204666	7.74016e-10	1.42634e-08
ENSG00000261175	CTD-2015G9.2	intergenic	6.80925	-0.251487	5.92587e-11	8.64044e-10	5.63953	-0.978448	1.04243e-05	0.000103081
ENSG00000261373	VPS9D1-AS1	divergent	1.93735	2.76355	2.00655e-05	0.000158797	1.57199	2.48916	0.000743539	0.00484514
ENSG00000263426	RN7SL471P	intergenic	2.59608	0.976421	1.29489e-09	1.6925e-08	2.67833	0.962136	1.86897e-10	3.75339e-09
ENSG00000265666	CTD-2267D19.2	divergent	2.37047	2.38154	3.64807e-16	7.66095e-15	1.45179	1.75194	7.88666e-06	7.94206e-05
ENSG00000266010	GATA6-AS1	divergent	2.9255	-0.694904	0.000120976	0.000822568	4.54113	0.292489	1.95869e-14	5.86244e-13
ENSG00000266903	CTB-171A8.1	divergent	5.61328	2.90354	4.57933e-55	4.92757e-53	2.41423	0.301617	2.50073e-06	2.76973e-05
ENSG00000267107	AC011526.1	intergenic	12.9463	5.19593	4.3994e-125	5.816e-122	11.1917	3.59764	2.25595e-82	1.70446e-79
ENSG00000267175	RP11-879F14.1	intergenic	6.98886	2.76512	1.75853e-58	2.15068e-56	3.35483	-0.252314	2.53178e-07	3.29566e-06
ENSG00000267243	AC005307.3	intergenic	6.85967	-0.217965	6.50146e-12	1.02437e-10	4.89224	-1.3398	0.00149691	0.00892566
ENSG00000267248	CTD-2319I12.4	intergenic	1.49847	2.79534	3.14105e-08	3.58855e-07	1.21891	2.60127	3.91824e-06	4.19029e-05
ENSG00000267475	CTD-2538C1.2	divergent	2.78225	0.62585	2.68569e-10	3.72428e-09	2.37071	0.297063	6.88412e-06	7.03126e-05
ENSG00000267761	CTD-2130O13.1	intergenic	1.84266	2.43511	1.21377e-10	1.72833e-09	1.53819	2.20522	1.79928e-07	2.40091e-06
ENSG00000268001	CTC-241F20.3	divergent	4.615	2.13823	6.64209e-34	3.17927e-32	1.68807	-0.00451042	0.00157875	0.00934647
ENSG00000268592	RP11-244K5.8	divergent	2.68301	2.25763	3.93201e-19	9.70315e-18	2.56401	2.10972	5.85701e-17	2.15499e-15
ENSG00000269386	RAB11B-AS1	divergent	1.50034	2.52727	1.28527e-07	1.36346e-06	1.99533	2.786	7.81626e-13	2.01944e-11
ENSG00000269388	AC018755.16	pseudogene	1.65944	1.04628	1.40869e-05	0.000114018	1.507	0.906648	0.000151361	0.0011721
ENSG00000270164	AC006129.4	intergenic	7.54646	0.301526	6.50744e-18	1.50927e-16	6.64261	-0.363921	2.22889e-11	4.99669e-10
ENSG00000270547	RP11-536O18.2	intergenic	10.9935	3.32579	2.52052e-60	3.30069e-58	5.30049	-1.1515	7.01118e-05	0.000586154
ENSG00000271643	RP11-10C24.3	divergent	1.42603	2.5338	3.78155e-07	3.78591e-06	1.13729	2.33792	0.000128733	0.00101633
ENSG00000271897	RP11-679B17.2	intergenic	2.17219	0.40793	1.12739e-06	1.06385e-05	1.63783	0.0548975	0.00141165	0.00848659
ENSG00000272168	CASC15	intergenic	3.23506	0.851368	4.44564e-12	7.08496e-11	2.48108	0.267817	1.5271e-06	1.7453e-05
ENSG00000272462	U91328.19	intergenic	3.19911	-0.538185	4.58215e-05	0.000338144	2.94704	-0.719823	0.000174809	0.00133446
ENSG00000273132	RP11-350J20.12	divergent	6.76492	1.78672	1.08454e-39	6.69091e-38	6.71123	1.66707	3.53001e-39	4.76722e-37
ENSG00000273143	RP11-525A16.4	divergent	2.66922	3.5633	5.32948e-24	1.65131e-22	1.42254	2.70123	5.25455e-07	6.54302e-06
