# Supplementary material for: LETR1 is a lymphatic endothelial-specific lncRNA governing cell proliferation and migration through KLF4 and SEMA3C
Source: Nat Commun. 2021 Feb 10;12:925. doi: 10.1038/s41467-021-21217-0 (PMC7876020; doi:10.1038/s41467-021-21217-0)
Supplement: Supplementary file 4 — Supplementary Data 2 [file 41467_2021_21217_MOESM4_ESM.xlsx]

## Sheet: LEC lncRNAs
Supplementary Data 2
LEC lncRNAs resulted from the correlation analysis between RNA-Seq and CAGE-Seq
FDR < 0.01 & log2FC > 1
			RNA-Seq						CAGE-Seq
lncRNA ID	lncRNA Name	lncRNA Category	logFC	logCPM	P-value	FDR	LEC Average TPM	BEC Average TPM	logFC	logCPM	P-value	FDR	LEC Average TPM	BEC Average TPM	TIR Conservation	Exon Conservation
ENSG00000248596	RP11-844P9.2	intergenic	12.864	2.8994	6.25e-43	2.36e-40	5.14384	0	5.00789	2.80258	6.19e-50	2.81e-48	12.9279	0.379535	unconserved	unconserved
ENSG00000253967	RP11-333A23.4	intergenic	10.1364	0.213871	9.1e-21	5.97e-19	1.93904	0.00016	7.72343	0.58613	4.87e-13	4.64e-12	2.46429	0	unconserved	conserved
ENSG00000176734	TRIL	sense intronic	9.93108	0.0158727	1.21e-19	7.16e-18	0.521085	0	6.45287	-0.464898	8.83e-07	4.86e-06	1.01608	0	conserved	conserved
CATG00000012519	CATG00000012519.1	intergenic	9.92515	0.0101901	1.44e-19	8.47e-18	1.3008	0	8.0712	0.887873	4.29e-17	5.19e-16	3.18056	0	NA	NA
ENSG00000255778	RP4-765H13.1	intergenic	9.5084	-0.388505	7.07e-17	3.12e-15	0.572245	6e-05	5.52635	-1.11218	0.000978228	0.00338338	0.533335	0	unconserved	unconserved
ENSG00000250514	RP11-96P7.1	intergenic	9.37032	-0.520048	1.83e-17	8.68e-16	0.288075	0	6.34246	-0.552115	4.99e-06	2.51e-05	0.95844	0	unconserved	conserved
CATG00000064648	CATG00000064648.1	intergenic	9.27413	-0.610801	8.93e-17	3.88e-15	0.594255	0	5.5262	-1.11279	0.000993521	0.00342956	0.527115	0	NA	NA
ENSG00000243193	CTA-360L10.1	antisense	9.04573	-0.825708	6.66e-16	2.58e-14	0.927385	0	4.67974	1.40772	1.26e-19	1.79e-18	4.55328	0.138795	unconserved	conserved
ENSG00000178162	AC140481.1	pseudogene	8.3608	0.814684	2.24e-22	1.67e-20	1.96622	0.00259	5.82377	-0.919535	0.000175138	0.000697101	0.66647	0	unconserved	unconserved
ENSG00000254101	RP11-30J20.1	intergenic	8.3541	-1.46303	1.07e-12	2.89e-11	1.00452	0.00011	7.65376	0.523575	1.32e-12	1.22e-11	2.34984	0	unconserved	unconserved
ENSG00000245954	RP11-18H21.1	intergenic	8.28815	-1.52299	1.97e-12	5.13e-11	0.522835	0	5.81995	-0.920756	0.000129506	0.00052757	0.654025	0	unconserved	conserved
CATG00000001005	CATG00000001005.1	intergenic	8.12019	-1.67347	1.01e-11	2.35e-10	1.44521	0	4.52324	0.783125	1.29e-12	1.2e-11	2.82554	0.11109	unconserved	conserved
ENSG00000270002	RP11-93H12.4	antisense	8.10018	-1.69127	1.32e-11	3.02e-10	0.27459	0	5.291	-1.25657	0.00195585	0.00632171	0.444585	0	conserved	conserved
ENSG00000243300	LINC00359	intergenic	7.83608	-1.92382	5.42e-10	1e-08	0.14249	0	5.41169	-1.18319	0.00216771	0.0069336	0.48274	0	unconserved	conserved
ENSG00000229953	RP11-284F21.7	antisense	7.57736	-2.14784	3.13e-09	5.15e-08	0.6437	0.00032	4.72215	2.33669	2.66e-36	7.54e-35	9.1431	0.33327	conserved	conserved
ENSG00000236081	AC074389.9	divergent	7.48533	-2.22544	1.52e-08	2.24e-07	0.03175	0	4.01277	-0.343319	0.000128129	0.000522705	1.06126	0.046265	conserved	unconserved
CATG00000038721	CATG00000038721.1	intergenic	7.42654	-2.27578	1.84e-08	2.67e-07	0.392205	7e-05	5.41347	-1.18257	0.000978228	0.00338338	0.48896	0	conserved	unconserved
CATG00000041248	CATG00000041248.1	antisense	7.21805	-2.44863	1.5e-07	1.86e-06	0.51234	0.00382	4.37871	0.654574	1.14e-10	9.23e-10	2.57714	0.11109	unconserved	unconserved
ENSG00000243516	RP11-19F9.1	pseudogene	7.10063	-2.54372	2.08e-06	2.07e-05	0.125445	0.000135	5.62222	-1.0469	0.000806035	0.00284064	0.55904	0	conserved	conserved
ENSG00000237928	RP4-668G5.1	antisense	6.89236	-2.71205	1.19e-06	1.25e-05	0.17837	0	6.05578	-0.753247	6.6e-05	0.000282163	0.76226	0	conserved	conserved
ENSG00000240253	AC140481.7	pseudogene	6.89166	0.213881	2.09e-18	1.09e-16	1.71937	0.01248	6.6249	-0.33757	2.81e-07	1.64e-06	1.16787	0	unconserved	unconserved
CATG00000110151	CATG00000110151.1	intergenic	6.69859	-2.86426	2.61e-05	0.000204788	0.24571	0	5.81317	-0.921975	0.000212652	0.000836474	0.64158	0	unconserved	unconserved
CATG00000056150	CATG00000056150.1	divergent	6.64067	-2.90732	6.99e-06	6.24e-05	0.16672	0	4.04944	-0.338588	2.85e-06	1.48e-05	1.11105	0.046265	conserved	unconserved
ENSG00000223392	CLDN10-AS1	antisense	6.63906	1.80641	1.86e-17	8.81e-16	0.473595	0.05262	6.96466	3.01734	1.99e-59	1.22e-57	15.3805	0.11109	unconserved	unconserved
ENSG00000230006	ANKRD36BP2	pseudogene	6.49977	2.12889	5.71e-26	5.91e-24	6.60539	0.050365	5.95146	2.06803	3.06e-34	8.03e-33	7.63183	0.11109	unconserved	unconserved
CATG00000038157	CATG00000038157.1	antisense	6.46454	-3.03935	1.97e-05	0.000158167	0.19811	0	3.57784	1.07676	8.11e-14	8.12e-13	3.46008	0.231325	unconserved	unconserved
CATG00000014376	CATG00000014376.1	intergenic	6.13052	-0.509224	2.82e-14	9.21e-13	1.07757	0.010685	7.52909	0.413144	5.14e-12	4.57e-11	2.16529	0	unconserved	unconserved
CATG00000092629	CATG00000092629.1	intergenic	6.10807	-0.529445	2.06e-14	6.83e-13	0.306435	0.019835	5.73005	-0.980935	0.000287732	0.00110464	0.622095	0	conserved	conserved
ENSG00000270547	RP11-536O18.2	intergenic	5.90069	4.1148	4.84e-35	1.09e-32	35.7175	0.25264	5.47159	3.84374	1.28e-43	4.73e-42	27.6836	0.5646	conserved	conserved
ENSG00000269729	AC006262.4	divergent	5.76857	-0.844538	2.3e-13	6.68e-12	0.27193	0.00491	3.47683	0.999019	4.56e-12	4.08e-11	3.20708	0.268445	unconserved	unconserved
CATG00000112035	CATG00000112035.1	divergent	5.71017	-0.00261391	2.62e-14	8.59e-13	4.88889	0.07701	8.00426	0.832256	4.52e-16	5.13e-15	3.00386	0	NA	NA
CATG00000084021	CATG00000084021.1	intergenic	5.52609	0.0887598	4.96e-14	1.57e-12	1.01668	0.02577	7.16546	0.10262	2.92e-09	2.09e-08	1.695	0	conserved	unconserved
ENSG00000230461	PROX1-AS1	divergent	5.43059	-1.92207	4.73e-09	7.59e-08	0.248685	0.00097	5.29102	-1.25595	0.00195585	0.00632171	0.4508	0	conserved	conserved
ENSG00000230109	RP11-275N1.1	intergenic	5.34796	-0.0463558	4.97e-13	1.39e-11	2.51855	0.055825	4.49562	0.749729	4.25e-12	3.81e-11	2.78658	0.09253	unconserved	unconserved
CATG00000048945	CATG00000048945.1	divergent	5.32574	1.22221	8.5e-19	4.61e-17	4.39417	0.10194	5.17997	1.35868	4.43e-17	5.36e-16	4.50024	0.12965	conserved	conserved
ENSG00000246898	LINC00920	intergenic	5.19958	-0.863213	1.32e-12	3.52e-11	0.59918	0.013905	1.66968	0.16406	0.00156575	0.00517412	1.44741	0.388685	unconserved	unconserved
ENSG00000237352	RP11-145M4.3	intergenic	5.16041	-0.535587	3.91e-13	1.11e-11	1.44053	0.03876	3.60661	1.11321	5.86e-11	4.86e-10	3.49363	0.249885	unconserved	unconserved
CATG00000003987	CATG00000003987.1	divergent	4.98224	0.653782	2.47e-15	9.12e-14	1.9946	0.038905	4.49583	0.0117302	1.86e-07	1.1e-06	1.51127	0.064825	conserved	conserved
CATG00000092814	CATG00000092814.1	sense intronic	4.78355	-0.352259	3.37e-12	8.49e-11	1.54625	0.02983	6.76299	-0.22444	4.39e-07	2.5e-06	1.27612	0	conserved	unconserved
ENSG00000203434	RP11-163F15.1	intergenic	4.70248	1.80285	8.13e-17	3.54e-15	3.14164	0.10857	2.94769	1.88168	3.72e-18	4.82e-17	6.09566	0.740515	unconserved	unconserved
ENSG00000204588	AC013268.5	intergenic	4.69969	2.70128	5.31e-21	3.54e-19	11.0173	0.395105	4.01617	3.99038	2.05e-78	1.96e-76	29.9139	1.74947	unconserved	unconserved
CATG00000049830	CATG00000049830.1	intergenic	4.67435	-1.81939	1.69e-08	2.47e-07	0.15582	0.00488	5.53406	-1.11095	0.000775312	0.00274102	0.54579	0	unconserved	conserved
CATG00000071681	CATG00000071681.1	intergenic	4.63765	-1.83787	1.9e-08	2.75e-07	1.20378	0.01851	3.71028	0.104791	5.87e-07	3.3e-06	1.61869	0.11109	NA	NA
CATG00000098381	CATG00000098381.1	intergenic	4.62561	-1.86055	2.92e-08	4.06e-07	0.27508	0.00589	6.32446	-0.55571	7.32e-06	3.59e-05	0.9211	0	conserved	conserved
CATG00000055413	CATG00000055413.1	intergenic	4.58137	-0.549794	5.77e-11	1.22e-09	0.45786	0.00636	4.57505	0.0743001	7.44e-08	4.63e-07	1.61247	0.064825	unconserved	unconserved
ENSG00000262823	RP13-580F15.2	divergent	4.55804	-1.91916	1.51e-07	1.88e-06	0.51313	0.01371	6.13812	-0.698962	1.1e-05	5.3e-05	0.825305	0	conserved	conserved
ENSG00000255414	LINC01059	intergenic	4.54272	-0.189068	2.29e-12	5.9e-11	0.97788	0.041895	5.86609	1.98279	1.44e-30	3.27e-29	7.19888	0.09253	unconserved	unconserved
ENSG00000225472	RP11-120J1.1	antisense	4.51059	0.605511	8.35e-09	1.28e-07	1.0212	0.01721	3.80711	1.00318	1.84e-12	1.68e-11	3.29501	0.24074	conserved	conserved
CATG00000043300	CATG00000043300.1	divergent	4.4354	-2.00661	5.13e-07	5.81e-06	0.123655	0.00435	6.4574	-0.463109	9.62e-07	5.27e-06	1.03475	0	conserved	conserved
CATG00000011583	CATG00000011583.1	intergenic	4.39539	-1.56662	3.11e-08	4.3e-07	0.242095	0.00965	3.29043	-0.863514	0.00247827	0.00782866	0.635355	0.046265	unconserved	unconserved
ENSG00000167984	NLRC3	pseudogene	4.36884	1.44045	1.24e-15	4.69e-14	2.6016	0.103815	4.99118	1.19042	5.79e-17	6.96e-16	3.93579	0.11109	conserved	conserved
ENSG00000226197	AL583785.1	intergenic	4.29493	2.85438	2.31e-19	1.34e-17	33.3486	1.61438	4.02538	5.17836	6.45e-119	1.22e-116	70.1985	4.19346	conserved	unconserved
ENSG00000248590	GLDCP1	pseudogene	4.15092	1.32755	1.01e-14	3.49e-13	1.90802	0.10112	6.6207	-0.338163	1.73e-07	1.03e-06	1.16166	0	unconserved	unconserved
CATG00000105468	CATG00000105468.1	intergenic	4.10447	-1.1769	3.54e-07	4.15e-06	1.76021	0.09795	2.0247	1.04148	1.94e-06	1.03e-05	3.0155	0.749925	NA	NA
ENSG00000223552	RP11-24F11.2	divergent	4.01067	-2.35347	9.75e-06	8.43e-05	0.186185	0.007445	4.03679	-0.341546	1.55e-05	7.31e-05	1.07994	0.046265	conserved	unconserved
CATG00000007174	CATG00000007174.1	intergenic	3.95165	1.31101	1.86e-13	5.48e-12	0.867525	0.05279	6.75161	-0.227376	9.98e-08	6.13e-07	1.245	0	unconserved	unconserved
ENSG00000267583	RP11-322E11.5	sense intronic	3.9152	0.00300641	2.63e-09	4.38e-08	1.66956	0.149735	5.09953	0.508444	4.01e-11	3.35e-10	2.32953	0.064825	unconserved	conserved
ENSG00000255328	RP11-326C3.12	divergent	3.91193	-1.63759	6.81e-07	7.53e-06	0.783775	0.031795	3.03247	0.634155	6.13e-08	3.86e-07	2.36851	0.305565	unconserved	unconserved
ENSG00000259933	RP11-304L19.1	divergent	3.69476	-0.0410915	6.35e-08	8.34e-07	2.25338	0.14518	4.89392	1.61081	5.22e-21	7.9e-20	5.30931	0.194475	conserved	conserved
ENSG00000225792	AC004540.4	divergent	3.69023	-0.492409	1.13e-06	1.19e-05	1.24269	0.03743	5.64395	0.986144	9.72e-16	1.08e-14	3.39	0.064825	conserved	conserved
CATG00000034706	CATG00000034706.1	divergent	3.61701	-2.21811	5.49e-06	5e-05	0.214985	0.015865	2.94709	-0.461945	0.000715574	0.00254595	0.939775	0.12965	conserved	conserved
CATG00000074711	CATG00000074711.1	antisense	3.43243	0.561623	9.09e-07	9.77e-06	0.959695	0.03731	2.09612	0.879113	1.77e-06	9.44e-06	2.67915	0.620275	conserved	conserved
ENSG00000248132	CTD-2037L6.2	intergenic	3.31372	-0.6145	1.06e-07	1.34e-06	1.35384	0.100285	3.87564	0.242273	1.17e-07	7.13e-07	1.80323	0.12965	conserved	conserved
ENSG00000259107	LINC00911	intergenic	3.25538	-0.160807	1.98e-08	2.84e-07	1.54596	0.148995	3.2992	1.06856	3.74e-10	2.9e-09	3.42734	0.33327	unconserved	unconserved
ENSG00000224459	RP11-169K16.4	antisense	3.23165	-0.816397	7.55e-08	9.79e-07	2.31581	0.14852	2.60395	1.7713	1.09e-14	1.15e-13	5.47357	0.851605	conserved	conserved
ENSG00000250072	CTC-529P8.1	divergent	3.23156	1.43915	7.79e-05	0.000545892	1.46022	0.177395	3.29815	1.07732	4.16e-12	3.74e-11	3.39703	0.33327	conserved	conserved
ENSG00000232453	RP4-794H19.1	intergenic	3.21458	1.38531	1.88e-10	3.67e-09	5.32798	0.363925	3.32813	2.11679	4.53e-23	7.55e-22	7.40371	0.749925	conserved	conserved
ENSG00000223786	RP11-554D15.1	intergenic	3.21287	-1.37116	6.71e-06	6.01e-05	0.63766	0.05298	3.40425	0.31921	6e-08	3.78e-07	1.88577	0.157355	unconserved	conserved
ENSG00000242808	SOX2-OT	intergenic	3.1905	0.64749	1.12e-08	1.69e-07	1.24783	0.14285	3.34605	0.612036	3.49e-09	2.49e-08	2.37473	0.20362	conserved	conserved
CATG00000009193	CATG00000009193.1	divergent	3.16292	-1.75774	6.44e-06	5.8e-05	0.666555	0.057105	5.01085	0.437462	5.96e-11	4.93e-10	2.16529	0.064825	conserved	conserved
CATG00000059678	CATG00000059678.1	intergenic	3.10615	-2.3003	0.000106531	0.000725627	0.59858	0.05588	5.19273	0.590116	9.79e-13	9.14e-12	2.46347	0.046265	conserved	conserved
ENSG00000266903	CTB-171A8.1	divergent	3.09421	1.72773	6.42e-10	1.18e-08	7.08741	0.498485	3.15063	3.45861	3.59e-42	1.26e-40	19.5009	2.21266	unconserved	unconserved
ENSG00000255364	RP11-94A24.1	intergenic	3.08575	-1.43384	4.32e-05	0.000322154	0.730215	0.020155	3.73742	0.589881	1.92e-10	1.52e-09	2.3685	0.138795	unconserved	unconserved
CATG00000037502	CATG00000037502.1	divergent	3.0294	-1.68216	1.33e-05	0.000111469	0.881495	0.101125	1.88495	0.716374	3.49e-05	0.000156745	2.30465	0.58316	conserved	conserved
ENSG00000239322	AC007040.7	sense intronic	3.0094	0.694921	1.44e-08	2.13e-07	1.27748	0.102325	2.71238	0.596227	3.64e-07	2.1e-06	2.27894	0.33327	unconserved	conserved
CATG00000029625	CATG00000029625.1	divergent	3.00146	0.522361	2.58e-08	3.62e-07	2.06543	0.229395	2.85556	0.712214	1.69e-08	1.12e-07	2.49541	0.33327	conserved	unconserved
CATG00000107384	CATG00000107384.1	intergenic	2.99411	0.59974	1.32e-08	1.97e-07	3.9112	0.546665	2.51166	2.66756	4.13e-23	6.91e-22	10.5088	1.71236	unconserved	unconserved
ENSG00000230812	RP4-794H19.4	intergenic	2.9925	0.753992	7.3e-08	9.49e-07	6.23075	0.41149	3.24715	1.23625	1.05e-10	8.49e-10	3.77316	0.360975	unconserved	unconserved
CATG00000002414	CATG00000002414.1	intergenic	2.99165	0.98332	7.01e-09	1.09e-07	1.46551	0.126275	2.19823	1.36142	5.21e-09	3.65e-08	3.88599	0.84246	conserved	conserved
ENSG00000233766	AC098617.1	divergent	2.95986	2.99927	6.9e-11	1.44e-09	0.93347	0.12708	6.24386	-0.645921	6.97e-05	0.000296551	0.89458	0	conserved	conserved
ENSG00000230155	RP3-477O4.14	divergent	2.95473	-1.16595	2.24e-06	2.21e-05	0.16799	0.00678	3.65275	0.526508	8.28e-09	5.67e-08	2.22915	0.175915	conserved	conserved
CATG00000071683	CATG00000071683.1	intergenic	2.94948	-1.55941	1.28e-05	0.000107662	0.58418	0.02657	3.38898	-0.805712	0.000611714	0.00220319	0.69218	0.046265	unconserved	unconserved
CATG00000038722	CATG00000038722.1	intergenic	2.94196	-2.14154	0.000407217	0.00237621	0.332345	0.03897	3.51548	-0.0487699	5.88e-06	2.93e-05	1.41548	0.11109	conserved	unconserved
ENSG00000230753	RP4-553F4.6	divergent	2.88654	1.21596	1.51e-08	2.23e-07	3.89338	0.398965	2.21512	1.36971	3.69e-09	2.62e-08	3.90548	0.786775	unconserved	conserved
ENSG00000268001	CTC-241F20.3	divergent	2.88373	3.51187	2.21e-12	5.72e-11	13.7034	1.53606	2.85586	2.64214	4.51e-23	7.53e-22	10.5486	1.40705	unconserved	unconserved
ENSG00000255624	RP11-564D11.3	pseudogene	2.86369	2.33335	2.2e-09	3.72e-08	2.58465	0.28449	1.91603	2.38111	7.8e-13	7.34e-12	8.04989	2.03647	conserved	unconserved
ENSG00000254703	FLI1-AS1	antisense	2.85381	2.37925	2.28e-08	3.23e-07	13.6296	2.03866	2.51786	3.65197	7.83e-38	2.36e-36	21.4248	3.60088	conserved	conserved
CATG00000101583	CATG00000101583.1	intergenic	2.78926	-2.53673	0.000868648	0.00462117	0.19906	0.02087	5.29102	-1.25595	0.00195585	0.00632171	0.45081	0	unconserved	conserved
ENSG00000256083	RP11-366L20.3	antisense	2.72663	-0.364016	7.6e-07	8.32e-06	0.12284	0.006585	6.50452	-0.423011	7.41e-07	4.11e-06	1.04801	0	conserved	conserved
ENSG00000227764	RP11-354K1.1	intergenic	2.72576	0.055376	4.48e-07	5.15e-06	0.889695	0.134195	2.32474	0.486165	6.66e-06	3.28e-05	1.99401	0.379535	unconserved	unconserved
ENSG00000251191	LINC00589	intergenic	2.71288	0.684907	2.19e-06	2.17e-05	1.7368	0.2069	3.39119	2.44701	2.67e-28	5.5e-27	9.46158	0.87016	unconserved	conserved
ENSG00000235387	LINC00961	intergenic	2.71224	3.7309	4.81e-11	1.03e-09	17.7064	2.43511	2.3947	4.62772	5.78e-52	2.79e-50	42.6813	7.75697	unconserved	conserved
ENSG00000230490	RP11-141M1.3	intergenic	2.70953	0.686709	6.63e-07	7.36e-06	0.789385	0.10521	2.61408	0.874393	1.38e-08	9.25e-08	2.79361	0.407245	conserved	conserved
ENSG00000269220	LINC00528	divergent	2.58507	0.70088	3.94e-07	4.58e-06	1.49601	0.14547	7.26441	0.186664	3.4e-10	2.65e-09	1.80946	0	unconserved	unconserved
CATG00000113809	CATG00000113809.1	divergent	2.52084	-1.00541	1.17e-05	9.9e-05	0.613375	0.074105	1.88589	0.162305	0.00115989	0.00394472	1.46689	0.360975	conserved	conserved
CATG00000043102	CATG00000043102.1	intergenic	2.50823	-1.27407	0.000184508	0.00117426	0.25933	0.055675	2.09517	0.322046	0.000202534	0.000798818	1.70203	0.416655	conserved	conserved
CATG00000070342	CATG00000070342.1	antisense	2.47635	0.311146	3.52e-06	3.33e-05	0.45597	0.05408	2.87718	0.24146	9.29e-06	4.5e-05	1.70203	0.22218	unconserved	conserved
ENSG00000262001	DLGAP1-AS2	antisense	2.46481	2.18382	7.57e-08	9.82e-07	4.26143	0.768655	1.38526	2.60364	5.72e-09	3.99e-08	8.71257	3.18424	conserved	conserved
ENSG00000262370	RP11-473M20.9	intergenic	2.46241	0.508717	6.81e-06	6.09e-05	1.27554	0.19706	6.24394	-0.603625	4.2e-05	0.000185883	0.8705	0	unconserved	unconserved
CATG00000077786	CATG00000077786.1	divergent	2.45028	-0.760305	2.29e-05	0.000181504	0.416935	0.074615	1.54893	0.351317	0.00306772	0.00949439	1.66929	0.518335	conserved	conserved
CATG00000048453	CATG00000048453.1	intergenic	2.4438	-0.115294	3.96e-05	0.000298035	1.86898	0.341775	2.5818	1.47751	1.44e-09	1.06e-08	4.34465	0.65713	unconserved	unconserved
ENSG00000224034	RP11-445P17.8	intergenic	2.43425	1.13479	1.53e-06	1.58e-05	2.60442	0.384145	2.18156	1.34863	9.23e-09	6.29e-08	3.83539	0.84246	conserved	unconserved
ENSG00000249069	LINC01033	divergent	2.41459	-0.305022	1.17e-05	9.92e-05	0.47446	0.063505	4.31249	0.594789	2.91e-10	2.28e-09	2.46267	0.11109	conserved	unconserved
ENSG00000248896	CTD-2135J3.3	divergent	2.39906	-1.47646	8.6e-05	0.000596378	0.37744	0.07546	2.5824	-0.296595	0.000545428	0.00198921	1.06668	0.194475	unconserved	unconserved
CATG00000015961	CATG00000015961.1	sense intronic	2.37266	-2.56495	0.00152198	0.00756869	0.044175	0.00809	6.06435	-0.751431	1.95e-05	9.07e-05	0.78093	0	conserved	conserved
ENSG00000253522	MIR146A	intergenic	2.37057	0.593252	1.41e-05	0.000117527	1.091	0.09006	2.3349	0.808258	7.2e-07	4e-06	2.59661	0.509185	conserved	conserved
ENSG00000233429	HOTAIRM1	divergent	2.35323	2.56026	1.96e-05	0.000157551	7.31862	1.74916	2.01994	4.52271	3.47e-30	7.71e-29	37.9134	8.99751	conserved	conserved
ENSG00000267551	AC005264.2	divergent	2.3441	-1.13063	0.000382933	0.00224804	0.3797	0.09047	2.05851	0.597509	3.81e-05	0.000170155	2.13958	0.509185	conserved	unconserved
ENSG00000253552	HOXA-AS2	divergent	2.31171	1.03064	3.74e-06	3.52e-05	2.62446	0.349825	2.85797	2.58654	8.11e-26	1.52e-24	10.1965	1.34223	conserved	conserved
CATG00000010659	CATG00000010659.1	sense intronic	2.25538	-0.4351	2.73e-05	0.000213134	1.00858	0.19528	4.50471	0.0146215	3.25e-07	1.88e-06	1.54238	0.064825	NA	NA
ENSG00000203709	C1orf132	intergenic	2.25238	3.96845	1.55e-08	2.28e-07	1.93325	0.430405	2.36355	1.30016	1.5e-09	1.1e-08	3.79643	0.69425	conserved	conserved
CATG00000051324	CATG00000051324.1	divergent	2.22847	-1.73554	0.00061413	0.00341776	0.446265	0.075935	2.02615	-0.37814	0.00236136	0.00749267	0.939775	0.18506	conserved	conserved
CATG00000109367	CATG00000109367.1	intergenic	2.22169	-1.62739	0.000324133	0.00193321	0.79143	0.15564	1.93227	0.365983	0.00176435	0.00577906	1.70285	0.407245	conserved	unconserved
ENSG00000247287	RP11-902B17.1	divergent	2.1647	1.65659	1.51e-05	0.000124751	1.49395	0.28449	2.92227	0.968359	1.26e-08	8.5e-08	3.02333	0.398095	conserved	conserved
ENSG00000248441	LETR1	intergenic	2.14192	1.94455	2.84e-06	2.75e-05	4.83225	0.89111	1.66032	2.81122	4.59e-12	4.1e-11	10.5486	3.2028	conserved	conserved
ENSG00000239445	ST3GAL6-AS1	divergent	2.12045	1.40062	7.29e-06	6.47e-05	3.26896	0.56906	2.38683	1.96559	1.4e-12	1.29e-11	6.24043	1.21284	conserved	unconserved
CATG00000107850	CATG00000107850.1	divergent	2.10464	0.539215	5.43e-05	0.000395731	0.73553	0.16894	2.99142	0.822248	3.86e-09	2.74e-08	2.74924	0.33327	conserved	conserved
CATG00000020242	CATG00000020242.1	intergenic	2.07994	0.289312	5.09e-05	0.000373038	1.34137	0.25173	2.07064	0.294996	0.000245294	0.000953522	1.66388	0.360975	unconserved	conserved
ENSG00000215458	AP001053.11	intergenic	2.07931	-0.23497	6.69e-05	0.000476916	0.14416	0.03195	3.91086	-0.460553	0.00010049	0.00041742	1.01527	0.046265	unconserved	unconserved
CATG00000058366	CATG00000058366.1	intergenic	2.07856	-1.54452	0.00108402	0.00561671	0.121065	0.032335	3.46687	-0.0849714	5.69e-06	2.84e-05	1.34621	0.09253	conserved	conserved
ENSG00000246582	RP11-1149O23.3	divergent	1.98795	-0.712887	0.00112762	0.00581156	1.36468	0.306865	3.62933	0.851044	1.31e-10	1.05e-09	2.87073	0.20362	unconserved	unconserved
ENSG00000223813	AC007255.8	divergent	1.984	0.0122707	0.000569983	0.00320252	0.893865	0.232185	2.50739	0.218057	3.68e-05	0.000164774	1.65062	0.268445	conserved	conserved
ENSG00000163364	AC017048.3	intergenic	1.9243	4.40787	6.62e-07	7.35e-06	24.3791	5.1329	1.98027	4.76233	4.67e-29	9.88e-28	44.7356	10.9694	conserved	conserved
ENSG00000228401	RP11-251M1.1	intergenic	1.8759	3.33384	4.74e-06	4.37e-05	9.31203	1.48093	3.03313	3.4752	3.03e-44	1.14e-42	19.6402	2.24925	unconserved	unconserved
CATG00000077434	CATG00000077434.1	divergent	1.87347	0.127257	0.000800036	0.00429817	0.83403	0.205985	1.77158	0.530887	0.0011564	0.00393459	1.92474	0.57401	conserved	conserved
ENSG00000235269	AL162759.1	intergenic	1.87076	1.94942	3.28e-05	0.000250829	2.26679	0.381565	3.77426	0.630983	1.33e-09	9.89e-09	2.43236	0.194475	unconserved	conserved
CATG00000070525	CATG00000070525.1	divergent	1.85671	-0.299205	0.000340854	0.00202554	0.739025	0.148605	3.13525	1.4587	3.62e-15	3.92e-14	4.48942	0.472065	conserved	conserved
ENSG00000224189	HOXD-AS1	divergent	1.82612	3.19787	9.22e-06	8.03e-05	5.5115	1.46603	2.01547	2.92463	1.19e-17	1.49e-16	11.996	2.91605	conserved	conserved
CATG00000087225	CATG00000087225.1	intergenic	1.77595	0.173869	0.00143542	0.00718078	2.36316	0.75797	1.63217	1.74554	1.84e-07	1.1e-06	4.86933	1.46246	conserved	unconserved
ENSG00000258101	RP11-977B10.2	divergent	1.65834	0.150875	0.000919909	0.00486054	1.90721	0.82183	1.60117	2.24401	5.71e-10	4.34e-09	6.94669	2.19383	unconserved	unconserved
ENSG00000227431	RP1-155G6.4	divergent	1.64795	-0.114862	0.00123469	0.00628509	0.188495	0.0563	1.67543	0.0144463	0.00318809	0.00983756	1.26368	0.342415	conserved	conserved
ENSG00000247498	RP11-392P7.6	intergenic	1.64194	2.80939	8.12e-05	0.000566248	8.05133	2.14021	1.86534	2.5759	9.9e-15	1.05e-13	9.18125	2.43458	unconserved	conserved
CATG00000050645	CATG00000050645.1	antisense	1.60567	0.615939	0.00089725	0.00475584	0.28177	0.06524	3.38949	-0.803778	0.00298404	0.00925419	0.704625	0.064825	unconserved	unconserved
ENSG00000273143	RP11-525A16.4	divergent	1.51291	2.10146	0.00165846	0.00815725	7.27356	2.05391	1.16377	4.15404	2.27e-13	2.21e-12	25.4805	10.8949	conserved	conserved
ENSG00000259984	RP11-335G20.7	pseudogene	1.49337	2.74581	0.000360191	0.00213025	2.34575	0.775915	2.70127	1.2299	8.4e-11	6.86e-10	3.67656	0.499775	unconserved	unconserved
ENSG00000267243	AC005307.3	intergenic	1.47393	1.26908	0.00193983	0.0093354	0.724025	0.231075	1.77171	0.247024	0.00110394	0.00376977	1.55564	0.46292	unconserved	unconserved
ENSG00000244300	RP11-475N22.4	divergent	1.47266	4.7368	1.3e-05	0.000109071	14.6075	5.61723	1.32955	3.86458	9.24e-15	9.8e-14	21.3431	8.27583	conserved	conserved
ENSG00000177738	CTD-2201E18.3	intergenic	1.39269	3.69269	0.000613732	0.00341677	5.43491	1.99052	1.01974	4.57795	2.39e-12	2.18e-11	33.3894	15.8846	unconserved	unconserved
ENSG00000233611	AC079135.1	divergent	1.35978	3.23405	0.000843878	0.00450872	6.72311	2.79067	1.00776	3.56569	1.11e-08	7.53e-08	16.2113	7.90571	conserved	conserved
ENSG00000230309	RP3-390M24.1	intergenic	1.33667	4.32577	0.000120969	0.000809396	5.57418	2.53206	1.53591	3.81119	2.64e-15	2.87e-14	21.3366	7.1929	unconserved	unconserved
ENSG00000267107	AC011526.1	intergenic	1.33489	5.19567	1.67e-05	0.000136667	28.528	11.7057	1.52464	6.09122	2.63e-21	4.04e-20	106.83	35.7112	unconserved	unconserved
ENSG00000215386	LINC00478	intergenic	1.25613	3.73733	0.000958319	0.00504373	18.0379	6.60574	1.5273	4.00026	4.08e-17	4.95e-16	24.3291	8.1088	conserved	conserved

## Sheet: BEC lncRNAs
Supplementary Data 2
BEC lncRNAs resulted from the correlation analysis between RNA-Seq and CAGE-Seq
FDR < 0.01 & log2FC < -1
			RNA-Seq						CAGE-Seq
lncRNA ID	lncRNA Name	lncRNA Category	logFC	logCPM	P-value	FDR	LEC Average TPM	BEC Average TPM	logFC	logCPM	P-value	FDR	LEC Average TPM	BEC Average TPM	TIR Conservation	Exon Conservation
ENSG00000269707	RP11-13J10.1	intergenic	-12.3702	2.4032	2.88e-37	7.76e-35	2.5e-05	16.6756	-11.5618	3.98005	4.08e-132	9.11e-130	0	34.4999	conserved	conserved
ENSG00000204832	ST8SIA6-AS1	antisense	-11.8498	1.8855	1.32e-31	2.23e-29	2.5e-05	11.7076	-10.1418	2.53036	1.68e-61	1.07e-59	0	12.8483	unconserved	conserved
ENSG00000250846	RP11-807H7.1	divergent	-11.0059	1.0483	6.97e-26	7.14e-24	3.5e-05	4.16113	-8.31693	0.760205	3.7e-20	5.41e-19	0	3.69369	conserved	conserved
ENSG00000235862	RP11-338C15.5	divergent	-10.9492	0.992647	1.26e-24	1.15e-22	0	2.0044	-7.04898	-0.319302	1.09e-08	7.4e-08	0	1.46246	conserved	conserved
ENSG00000242516	LINC00960	divergent	-10.8322	0.879444	1.4e-16	5.93e-15	0.0017	3.12568	-7.78538	2.33248	2.21e-53	1.09e-51	0.038155	11.3772	unconserved	unconserved
CATG00000099244	CATG00000099244.1	intergenic	-10.7136	4.7614	1.09e-72	2.42e-69	0.00257	15.3453	-9.00902	3.57655	1.45e-114	2.53e-112	0.038155	26.3545	unconserved	conserved
ENSG00000224259	RP11-48O20.4	intergenic	-10.5799	0.627312	3.48e-23	2.82e-21	1.5e-05	3.24578	-8.1938	0.653962	1.37e-18	1.83e-17	0	3.29533	unconserved	conserved
CATG00000117079	CATG00000117079.1	intergenic	-10.4781	0.527541	9.48e-23	7.41e-21	3e-05	1.94679	-4.71535	0.738333	5.34e-18	6.83e-17	0.12691	3.47151	conserved	unconserved
ENSG00000261189	RP3-512B11.3	intergenic	-10.0935	0.149659	1.04e-20	6.8e-19	0	2.35389	-6.24465	1.64756	4.07e-37	1.19e-35	0.07631	6.89649	unconserved	conserved
CATG00000098035	CATG00000098035.1	intergenic	-9.79538	3.84539	3.38e-50	1.75e-47	0.00147	4.8279	-8.65371	3.20819	8.82e-83	9.15e-81	0.038155	20.7457	conserved	conserved
ENSG00000233639	AC018730.1	intergenic	-9.74407	-0.190936	5.75e-19	3.2e-17	0	3.11658	-9.11565	1.51408	3.46e-34	9.05e-33	0	6.37814	conserved	conserved
CATG00000076722	CATG00000076722.1	antisense	-9.72758	-0.205891	4.44e-18	2.24e-16	2e-05	0.97516	-6.90346	-0.442365	3.03e-08	1.96e-07	0	1.39791	unconserved	unconserved
ENSG00000224675	AC009227.2	antisense	-9.64411	-0.288362	1.31e-18	6.97e-17	9e-05	0.142945	-6.64881	-0.631504	4.03e-07	2.31e-06	0	1.15717	unconserved	conserved
ENSG00000179136	LINC00670	intergenic	-9.45796	-0.468669	9.19e-18	4.51e-16	0	1.25141	-8.13305	0.593944	4.6e-18	5.91e-17	0	3.24933	conserved	conserved
CATG00000098148	CATG00000098148.1	divergent	-9.426	-0.501109	1.06e-16	4.57e-15	0	0.547945	-4.55353	-0.536504	1.73e-07	1.03e-06	0.038155	1.18487	conserved	conserved
ENSG00000249669	MIR143HG	divergent	-9.29039	4.73692	1.97e-63	2.35e-60	0.01803	11.7136	-6.69384	4.13677	1.67e-143	4.45e-141	0.34961	38.1852	conserved	conserved
CATG00000098831	CATG00000098831.1	antisense	-9.23471	1.53743	2.75e-28	3.55e-26	0.004295	4.27454	-7.52574	2.91423	4.63e-79	4.49e-77	0.08253	16.6993	unconserved	conserved
ENSG00000268873	RP11-138H11.1	antisense	-9.16163	1.46492	9.6e-28	1.18e-25	0.014615	4.13968	-9.46956	1.85982	8.37e-43	3.02e-41	0	8.09051	unconserved	conserved
ENSG00000234177	AC068057.2	intergenic	-9.09285	-0.819155	3.8e-16	1.5e-14	0	0.54123	-6.42257	-0.792381	3.45e-06	1.78e-05	0	0.944135	unconserved	conserved
CATG00000014421	CATG00000014421.1	divergent	-9.01675	-0.89232	9.39e-16	3.56e-14	0	0.97399	-7.34281	-0.0903888	1.06e-10	8.55e-10	0	1.88854	conserved	conserved
ENSG00000253658	RP11-600K15.1	intergenic	-9.00342	-0.904806	9.05e-16	3.45e-14	0.00012	0.998745	-6.89524	-0.444528	1.4e-08	9.35e-08	0	1.34223	conserved	conserved
CATG00000031368	CATG00000031368.1	intergenic	-8.96665	5.63592	1.66e-85	7.36e-82	0.04949	19.647	-7.92128	5.39478	5.81e-230	5.92e-227	0.380725	89.505	unconserved	unconserved
ENSG00000186369	LINC00643	intergenic	-8.94725	-0.958899	3.03e-15	1.11e-13	3.5e-05	0.882305	-6.18582	-0.967523	5.07e-05	0.000221541	0	0.86102	conserved	conserved
CATG00000048399	CATG00000048399.1	intergenic	-8.87932	1.18393	1.16e-25	1.16e-23	0.001295	0.59952	-9.33839	1.73168	2.24e-39	7.21e-38	0	7.3777	unconserved	conserved
CATG00000079398	CATG00000079398.1	intergenic	-8.69959	-1.18616	2.36e-11	5.26e-10	0	0.307805	-8.83755	1.25142	8.89e-28	1.8e-26	0	5.17445	conserved	conserved
ENSG00000224269	AP000697.6	divergent	-8.50575	-1.37252	2.37e-13	6.87e-12	0	0.61197	-5.91443	-1.10417	0.000755315	0.00267872	0	0.63857	conserved	conserved
ENSG00000229774	AC018866.1	intergenic	-8.48133	-1.39375	1.47e-12	3.9e-11	0	2.15822	-6.16128	0.808653	3.03e-17	3.72e-16	0.044375	3.56351	unconserved	unconserved
ENSG00000225007	AC000067.1	intergenic	-8.16039	-1.69321	2.71e-11	6.01e-10	0	0.78292	-2.75102	-0.206038	2.45e-05	0.000112161	0.203215	1.36994	conserved	unconserved
ENSG00000256128	LINC00944	intergenic	-8.05364	-1.77944	1.73e-08	2.53e-07	6.5e-05	0.273015	-6.25851	-0.908158	8.52e-06	4.15e-05	0	0.851605	unconserved	unconserved
CATG00000062658	CATG00000062658.1	intergenic	-8.03934	1.18635	6.56e-24	5.67e-22	0.00394	3.42598	-6.7527	1.33451	3.44e-30	7.64e-29	0.044375	5.48001	unconserved	unconserved
CATG00000010853	CATG00000010853.1	intergenic	-7.96935	-1.86438	6.94e-11	1.45e-09	0	0.33968	-6.77298	-0.53645	1.32e-07	7.96e-07	0	1.21259	unconserved	conserved
CATG00000106837	CATG00000106837.1	intergenic	-7.61768	1.29497	1.08e-24	1e-22	0.025165	3.72139	-9.32625	1.71606	1.75e-37	5.22e-36	0	7.41508	conserved	conserved
CATG00000071685	CATG00000071685.1	antisense	-7.48424	-2.29164	1.15e-08	1.73e-07	0	0.374525	-7.04897	-0.319302	1.1e-08	7.42e-08	0	1.46247	NA	NA
ENSG00000226598	AC017060.1	intergenic	-7.42476	-0.241572	1.95e-17	9.21e-16	0.005	2.88993	-6.83746	-0.489062	2.58e-08	1.69e-07	0	1.29597	conserved	conserved
CATG00000005146	CATG00000005146.1	intergenic	-7.42265	2.60285	5.44e-28	6.84e-26	0.04117	3.98507	-9.81261	2.22131	1.59e-37	4.74e-36	0	10.1353	conserved	conserved
CATG00000071427	CATG00000071427.1	intergenic	-7.39486	-0.2673	4.92e-17	2.2e-15	0.013635	3.21213	-7.65321	2.20261	2.78e-49	1.23e-47	0.044375	10.396	conserved	conserved
ENSG00000227517	AC003051.1	intergenic	-7.35981	2.81541	4.24e-29	5.84e-27	0.006035	1.51042	-10.4983	2.89011	1.37e-76	1.25e-74	0	16.4863	unconserved	conserved
CATG00000014417	CATG00000014417.1	intergenic	-7.34561	0.504405	4.28e-20	2.63e-18	0.018945	2.68524	-9.92045	2.30632	1.14e-56	6.26e-55	0	11.0805	unconserved	unconserved
CATG00000003745	CATG00000003745.1	divergent	-6.95519	1.57718	6.03e-25	5.69e-23	0.030125	1.59669	-4.39761	0.457502	1.21e-11	1.05e-10	0.13313	2.83293	unconserved	conserved
ENSG00000100181	TPTEP1	intergenic	-6.94591	1.31893	1.18e-22	9.1e-21	0.011365	2.06819	-5.63966	3.0772	7.36e-72	5.99e-70	0.38695	18.5516	unconserved	conserved
CATG00000009516	CATG00000009516.1	intergenic	-6.91139	2.49508	1.06e-29	1.56e-27	0.07827	4.57249	-7.49588	0.0406407	3.57e-12	3.22e-11	0	2.05504	conserved	conserved
CATG00000004811	CATG00000004811.1	intergenic	-6.89201	1.26515	5.94e-24	5.19e-22	0.010695	1.36892	-5.42268	0.158428	9.62e-12	8.38e-11	0.044375	2.1196	unconserved	unconserved
CATG00000079349	CATG00000079349.1	intergenic	-6.55266	-3.0441	1.3e-05	0.000108941	0	0.04974	-5.43182	-1.40966	0.00277214	0.00866008	0	0.45351	NA	NA
CATG00000014412	CATG00000014412.1	intergenic	-6.42756	-3.1398	4.67e-05	0.000345185	0	0.301755	-5.91635	-1.16961	0.00107641	0.00368757	0	0.72222	conserved	unconserved
ENSG00000245812	RP11-175K6.1	divergent	-6.3933	0.479038	1.31e-17	6.36e-16	0.02321	2.19827	-5.59789	1.54309	2.27e-34	6e-33	0.120685	6.2668	conserved	conserved
CATG00000102394	CATG00000102394.1	intergenic	-6.21884	3.02493	2.37e-16	9.6e-15	0.1915	2.64453	-6.89247	1.46433	2.45e-33	6.18e-32	0.038155	6.09115	unconserved	conserved
ENSG00000240602	RP11-64D22.2	pseudogene	-6.2036	2.20154	9.12e-24	7.71e-22	0.1315	12.2148	-5.85126	3.12218	5.28e-78	4.99e-76	0.348795	19.1439	unconserved	conserved
CATG00000023460	CATG00000023460.1	intergenic	-6.07937	-0.713856	3.53e-14	1.14e-12	0.017595	1.34662	-6.7129	-0.583176	1.78e-07	1.06e-06	0	1.18487	unconserved	conserved
ENSG00000237807	RP11-400K9.4	intergenic	-6.06232	3.05133	1.68e-30	2.55e-28	0.06413	5.343	-5.84983	1.7689	2.33e-34	6.16e-33	0.12068	7.63753	unconserved	unconserved
CATG00000012735	CATG00000012735.1	intergenic	-6.03001	4.23694	1.84e-38	5.35e-36	0.189725	17.4687	-6.11327	4.38574	7.23e-152	2.09e-149	0.66025	44.7756	unconserved	conserved
ENSG00000235513	RP4-756G23.5	divergent	-5.93915	0.583166	1.67e-18	8.78e-17	0.01326	0.862665	-7.41376	-0.025876	2.41e-11	2.05e-10	0	1.90683	unconserved	conserved
CATG00000014387	CATG00000014387.1	intergenic	-5.93373	-0.344875	3.01e-14	9.81e-13	0.010895	0.984245	-6.4849	-0.73851	5.21e-06	2.61e-05	0	0.97184	unconserved	unconserved
ENSG00000272884	RP11-104H15.10	sense intronic	-5.92639	0.572325	2.56e-09	4.26e-08	0.010295	1.07828	-5.01916	0.541471	6.02e-14	6.08e-13	0.08253	2.86011	conserved	conserved
ENSG00000253503	RP11-653B10.1	intergenic	-5.86586	-0.917712	2.64e-13	7.59e-12	0.002845	0.178645	-3.16605	-0.851521	0.000537825	0.00196331	0.08253	0.76822	unconserved	conserved
ENSG00000250320	CTD-2269F5.1	divergent	-5.78232	0.18033	1.03e-10	2.09e-09	0.0846	1.28421	-8.46528	0.892986	3.39e-21	5.19e-20	0	4.11034	conserved	unconserved
CATG00000088696	CATG00000088696.1	intergenic	-5.7225	-0.166094	6.12e-14	1.92e-12	0.019085	1.55919	-7.40957	-0.026588	8.25e-11	6.74e-10	0	1.88827	unconserved	conserved
ENSG00000255465	RP11-264E20.1	intergenic	-5.56707	-1.1925	8.8e-12	2.08e-10	0.003	0.30911	-7.53077	0.0710803	2.53e-12	2.31e-11	0	2.08275	conserved	conserved
CATG00000089942	CATG00000089942.1	antisense	-5.53743	-0.34377	7.92e-14	2.44e-12	0.01264	0.612885	-4.78832	-0.360851	1.24e-08	8.37e-08	0.038155	1.36993	unconserved	conserved
ENSG00000188662	HILS1	pseudogene	-5.52978	-0.354692	2.22e-14	7.35e-13	0.01257	1.42504	-3.12834	0.0662456	6.37e-07	3.56e-06	0.209435	1.77718	conserved	conserved
ENSG00000204362	RP11-380J14.1	intergenic	-5.44755	-1.30314	7.21e-11	1.5e-09	0.005525	0.38878	-5.81689	0.478017	8.31e-17	9.88e-16	0.038155	2.8975	unconserved	unconserved
ENSG00000229647	AC007879.7	intergenic	-5.42536	3.25617	2.93e-26	3.11e-24	0.22889	11.2285	-4.64384	2.26623	1.2e-38	3.77e-37	0.4251	10.1173	unconserved	conserved
ENSG00000244128	RP11-85M11.2	intergenic	-5.2596	-0.612146	8.54e-13	2.34e-11	0.002925	0.129685	-6.16716	-0.968981	1.53e-05	7.22e-05	0	0.8239	conserved	unconserved
ENSG00000235770	LINC00607	intergenic	-5.15621	3.30628	9.45e-27	1.07e-24	0.2427	10.1065	-5.18009	3.2515	3.09e-74	2.66e-72	0.577715	20.7271	unconserved	conserved
ENSG00000243422	RP11-413E6.1	pseudogene	-5.1229	-0.741276	1.11e-11	2.57e-10	0.063835	2.88943	-5.60746	0.300764	1.07e-14	1.13e-13	0.044375	2.46228	unconserved	unconserved
ENSG00000273312	RP11-425A6.5	divergent	-5.07128	-0.784065	1.94e-12	5.05e-11	0.010095	0.54642	-4.28872	-0.73433	6.76e-05	0.000288543	0.044375	1.03693	conserved	conserved
ENSG00000235885	AC023115.2	intergenic	-5.04893	-1.66284	9.37e-10	1.67e-08	0.00808	0.175805	-6.26988	-0.905975	1.89e-05	8.82e-05	0	0.90728	conserved	conserved
ENSG00000130600	H19	intergenic	-5.02553	4.47162	3.02e-30	4.57e-28	1.97006	64.8747	-4.91666	1.82427	8.51e-31	1.94e-29	0.26626	7.46995	conserved	conserved
ENSG00000236213	AC006369.2	intergenic	-4.99435	2.75585	2.18e-22	1.63e-20	0.39872	6.15454	-5.73504	3.00739	2.56e-78	2.44e-76	0.342575	17.5047	unconserved	conserved
CATG00000022481	CATG00000022481.1	antisense	-4.89077	3.25312	1.69e-05	0.000137638	0.081055	2.70772	-5.32564	2.60158	4.1e-57	2.28e-55	0.3239	13.0982	conserved	conserved
CATG00000065180	CATG00000065180.1	intergenic	-4.84525	0.793099	9.64e-15	3.34e-13	0.122755	0.67478	-2.38352	0.949214	8.36e-10	6.29e-09	0.654025	3.40668	unconserved	conserved
CATG00000108026	CATG00000108026.1	intergenic	-4.67675	-0.0715115	2.44e-13	7.05e-12	0.09049	2.64821	-4.20856	-0.129905	9.53e-09	6.48e-08	0.088755	1.63838	unconserved	unconserved
ENSG00000240476	LINC00973	sense intronic	-4.63249	3.42841	4.24e-24	3.74e-22	0.93244	20.6944	-4.23133	3.48241	2.94e-80	2.89e-78	1.26367	23.2717	conserved	conserved
ENSG00000253163	RP11-443C10.1	sense intronic	-4.5657	-0.724195	2.14e-11	4.79e-10	0.02198	1.47033	-4.71388	1.38356	3.41e-27	6.81e-26	0.209435	5.46145	unconserved	unconserved
ENSG00000250771	RP11-153M7.3	pseudogene	-4.54792	1.28452	6.53e-15	2.28e-13	0.144305	6.4702	-4.984	2.26662	3.8e-49	1.67e-47	0.31768	10.4234	unconserved	conserved
ENSG00000232848	CTA-215D11.4	pseudogene	-4.54009	-2.81502	4.57e-05	0.00033888	0.00809	0.11803	-5.85025	-1.1718	0.000244731	0.000951796	0	0.666545	unconserved	unconserved
CATG00000073509	CATG00000073509.1	intergenic	-4.52991	4.57131	2.33e-29	3.33e-27	6.33859	131.126	-4.75205	7.44849	1.45e-194	9.45e-192	13.4845	352.031	unconserved	unconserved
CATG00000007630	CATG00000007630.1	intergenic	-4.49753	1.34498	2.25e-16	9.17e-15	0.27924	4.89769	-4.99481	0.518992	6.53e-14	6.58e-13	0.08253	2.81385	unconserved	conserved
ENSG00000235385	GS1-600G8.5	intergenic	-4.49388	1.98433	1.2e-17	5.86e-16	0.08958	1.91345	-5.38288	0.83865	1.38e-17	1.72e-16	0.088755	3.87901	unconserved	conserved
ENSG00000253496	RP11-13N12.1	intergenic	-4.47264	-0.262045	9.88e-13	2.68e-11	0.038865	1.32629	-5.13736	-0.0912711	7.97e-11	6.53e-10	0.044375	1.82371	conserved	conserved
ENSG00000258777	HIF1A-AS1	divergent	-4.45247	0.962105	2.39e-14	7.87e-13	0.052335	1.21521	-3.1596	0.493527	1.04e-09	7.73e-09	0.291965	2.51769	conserved	conserved
CATG00000098781	CATG00000098781.1	sense overlap RNA	-4.28784	-2.31615	1.71e-05	0.000138879	0.01357	0.32155	-3.69051	-1.10205	0.000244731	0.000951796	0.038155	0.66654	NA	NA
CATG00000004813	CATG00000004813.1	intergenic	-4.24366	-1.53079	2.61e-08	3.65e-07	0.03542	0.653965	-3.16038	-0.166591	1.79e-06	9.54e-06	0.171285	1.49958	conserved	unconserved
CATG00000086133	CATG00000086133.1	intergenic	-4.23528	2.31181	1.71e-13	5.04e-12	0.20867	3.07151	-5.00874	1.3604	6.1e-29	1.28e-27	0.158835	5.48942	unconserved	conserved
ENSG00000269706	CTB-60B18.15	pseudogene	-4.22309	-3.04719	0.000171713	0.00110233	0.004695	0.19452	-5.72698	-1.24669	0.000489281	0.00179984	0	0.60172	conserved	conserved
ENSG00000249085	CTD-2631K10.1	divergent	-4.18945	0.270691	2.34e-12	6.02e-11	0.03395	0.837335	-3.49791	1.58204	2.5e-21	3.85e-20	0.55201	5.8964	conserved	unconserved
ENSG00000234520	AC018464.3	intergenic	-4.18041	-1.07561	3.36e-09	5.51e-08	0.01965	0.578075	-5.06404	1.41267	6.01e-30	1.32e-28	0.16506	5.7116	unconserved	conserved
CATG00000098483	CATG00000098483.1	intergenic	-4.16572	1.79769	1.49e-15	5.55e-14	0.10364	1.64853	-3.66746	2.39077	5.47e-37	1.59e-35	0.84479	10.6359	conserved	unconserved
ENSG00000251361	CTD-2091N23.1	intergenic	-4.12451	-0.0764592	3.33e-11	7.27e-10	0.06973	1.40054	-3.15222	1.37799	2.71e-18	3.54e-17	0.565265	5.02651	conserved	conserved
ENSG00000247095	MIR210HG	intergenic	-4.12242	2.86242	1.54e-18	8.17e-17	0.7763	14.3058	-4.25667	3.55299	9.19e-82	9.36e-80	1.30183	24.4195	conserved	conserved
ENSG00000254303	RP11-398G24.2	intergenic	-4.04884	-1.18594	7.99e-10	1.44e-08	0.043675	0.5227	-7.33401	-0.0932469	1.11e-10	8.99e-10	0	1.81429	unconserved	conserved
ENSG00000233292	RP11-341B24.3	pseudogene	-4.03262	-2.51661	1.34e-05	0.000112235	0.004665	0.17872	-1.74361	0.150696	0.000605181	0.00218133	0.476515	1.59212	unconserved	unconserved
CATG00000071872	CATG00000071872.1	intergenic	-3.98925	-0.422741	3.56e-07	4.17e-06	0.02176	0.73594	-4.65888	0.693771	3.27e-17	4e-16	0.12691	3.24906	unconserved	unconserved
ENSG00000228063	RP11-135J2.4	intergenic	-3.96774	0.572113	4.04e-12	1e-10	0.10103	1.2209	-2.69916	-0.0320697	6.43e-06	3.18e-05	0.241365	1.555	unconserved	conserved
ENSG00000229056	AC020571.3	antisense	-3.89779	0.314474	1.18e-10	2.38e-09	0.11828	2.82454	-3.95743	0.715106	2.84e-15	3.08e-14	0.20321	3.27703	conserved	conserved
ENSG00000228035	RP4-663N10.1	antisense	-3.84787	0.330857	2.95e-11	6.47e-10	0.084805	1.16105	-5.1526	0.652257	2.12e-16	2.46e-15	0.08875	3.16567	conserved	conserved
ENSG00000261327	RP11-863P13.3	intergenic	-3.80926	3.8728	1.63e-18	8.58e-17	0.91453	12.7361	-4.95952	4.67675	1.1e-135	2.54e-133	1.75264	53.2909	unconserved	unconserved
ENSG00000179428	AC073072.5	antisense	-3.61781	-0.764867	1.04e-08	1.58e-07	0.08472	0.57818	-3.75126	-0.488446	6.6e-06	3.26e-05	0.07631	1.25911	conserved	conserved
ENSG00000233117	LINC00702	intergenic	-3.5565	3.83587	1.79e-17	8.51e-16	1.4481	12.5514	-2.74968	2.72722	1.46e-29	3.16e-28	1.88035	12.5059	conserved	conserved
ENSG00000250241	RP11-9G1.3	divergent	-3.52171	0.626623	1.12e-10	2.26e-09	0.04522	1.05906	-2.537	1.14164	1.66e-11	1.42e-10	0.685955	4.02696	conserved	conserved
ENSG00000242759	LINC00882	intergenic	-3.51575	1.25555	3.79e-11	8.19e-10	0.08478	2.64507	-5.19457	1.17395	2.41e-22	3.87e-21	0.114465	4.67441	unconserved	conserved
ENSG00000228288	PCAT6	intergenic	-3.49959	-0.539276	7.29e-08	9.48e-07	0.09796	1.44697	-3.26945	2.28114	1.66e-32	4.07e-31	1.00985	9.61779	conserved	conserved
CATG00000061421	CATG00000061421.1	antisense	-3.49696	-0.0558004	2.43e-09	4.07e-08	0.13536	0.742575	-4.39181	0.454959	6.99e-14	7.04e-13	0.120685	2.79582	unconserved	conserved
CATG00000035663	CATG00000035663.1	intergenic	-3.49182	1.1763	3.65e-11	7.92e-10	0.565935	5.65079	-3.16831	3.03375	1.1e-45	4.33e-44	1.82272	16.0791	conserved	conserved
ENSG00000265962	RP11-674N23.1	divergent	-3.45541	0.331381	9.1e-10	1.63e-08	0.31494	3.41322	-3.6764	0.217841	8.95e-11	7.3e-10	0.165065	2.18469	unconserved	unconserved
ENSG00000230432	AC114803.3	divergent	-3.45083	-2.95374	0.000577012	0.00324084	0.06221	0.33025	-4.18619	-0.791102	5.07e-05	0.000221633	0.044375	0.93499	conserved	conserved
ENSG00000228495	LINC01013	intergenic	-3.39713	3.61785	1.16e-13	3.5e-12	1.29133	13.1442	-3.23993	2.96934	1.92e-45	7.49e-44	1.70122	15.4868	conserved	conserved
ENSG00000227496	RP11-145A3.1	intergenic	-3.34745	0.62958	5.24e-08	6.99e-07	0.35795	3.66438	-3.26899	1.74016	4.04e-24	7.02e-23	0.67973	6.59091	conserved	conserved
ENSG00000234902	AC007879.2	intergenic	-3.26847	1.33825	1.52e-10	3e-09	0.170155	1.40404	-2.95966	-0.061185	2.34e-06	1.23e-05	0.209435	1.62923	conserved	conserved
ENSG00000250634	RP11-341G5.1	intergenic	-3.24022	1.21284	6.07e-07	6.81e-06	0.122865	1.72196	-3.41229	0.270636	5.29e-10	4.05e-09	0.19077	2.23095	unconserved	conserved
CATG00000064929	CATG00000064929.1	intergenic	-3.22017	1.38279	1.04e-10	2.12e-09	0.19009	2.51839	-3.14011	1.54965	1.61e-20	2.4e-19	0.654025	5.73017	conserved	conserved
CATG00000018058	CATG00000018058.1	antisense	-3.1754	-1.02586	2.06e-06	2.05e-05	0.03082	0.410505	-4.1857	-0.792439	4.55e-06	2.3e-05	0.038155	0.91643	conserved	conserved
ENSG00000238290	RP11-431K24.1	divergent	-3.15928	-0.741043	6.74e-07	7.46e-06	0.074465	0.7509	-5.78389	0.451651	3.52e-16	4.02e-15	0.038155	2.77699	conserved	unconserved
CATG00000105517	CATG00000105517.1	divergent	-3.14826	1.74433	1.71e-10	3.36e-09	0.37553	5.09499	-1.98307	2.06051	1.23e-12	1.14e-11	1.82272	6.97933	conserved	conserved
ENSG00000227036	LINC00511	intergenic	-3.08759	1.93672	6.85e-10	1.25e-08	0.186175	3.13838	-3.18881	1.82735	2.39e-20	3.51e-19	0.799595	7.10978	unconserved	unconserved
ENSG00000230838	AC093850.2	intergenic	-3.06983	0.771484	6.38e-08	8.38e-07	0.778955	6.30526	-2.45345	0.822495	2.16e-09	1.57e-08	0.55282	3.10112	conserved	conserved
CATG00000080058	CATG00000080058.1	intergenic	-3.0274	-0.159634	1.19e-07	1.51e-06	0.038285	0.331875	-4.5447	-0.537342	3.55e-07	2.05e-06	0.044375	1.14776	unconserved	conserved
CATG00000035205	CATG00000035205.1	intergenic	-2.98207	-2.86934	0.00197863	0.00949707	0.00731	0.067965	-6.26101	-0.906703	1.02e-05	4.91e-05	0	0.888725	unconserved	conserved
ENSG00000226320	AC018359.1	intergenic	-2.93843	0.066296	7.15e-07	7.86e-06	0.009095	0.32381	-3.07945	-0.909843	0.000579696	0.00209948	0.08253	0.740515	unconserved	conserved
CATG00000095751	CATG00000095751.1	intergenic	-2.92751	-1.48402	0.000110022	0.0007458	0.252725	1.81469	-5.32015	0.79404	1.15e-20	1.72e-19	0.08253	3.60089	conserved	conserved
ENSG00000233098	RP11-344E13.3	divergent	-2.90596	0.0327007	8.8e-07	9.49e-06	0.099565	1.44683	-2.53256	0.185769	1.35e-06	7.29e-06	0.330125	1.89768	unconserved	unconserved
ENSG00000222032	AC112721.2	intergenic	-2.90482	0.15998	3.42e-06	3.25e-05	0.599305	4.42199	-3.22573	3.43251	5.4e-56	2.89e-54	2.3428	21.384	unconserved	conserved
CATG00000086193	CATG00000086193.1	intergenic	-2.86715	-1.41194	0.000158577	0.00103102	0.0751	0.831715	-3.5524	-0.201532	4.19e-07	2.39e-06	0.12068	1.55526	unconserved	conserved
ENSG00000226808	LINC00840	intergenic	-2.75466	1.71702	2.72e-08	3.79e-07	0.37946	1.90772	-1.34484	1.20053	6.38e-05	0.000273691	1.35242	3.31388	conserved	conserved
CATG00000043757	CATG00000043757.1	intergenic	-2.71588	-2.27945	0.000384548	0.00225624	0.012875	0.154275	-5.43179	-1.40966	0.0027752	0.00866617	0	0.453505	unconserved	unconserved
ENSG00000259278	RP11-62C7.2	intergenic	-2.68934	-2.11701	0.000101195	0.000693238	0.018745	0.119915	-3.26627	-0.794672	0.000140526	0.000569296	0.076305	0.833045	unconserved	conserved
ENSG00000239462	CTD-2021J15.1	intergenic	-2.68045	-0.452364	6.16e-07	6.89e-06	0.085305	1.01407	-5.2018	3.27452	2.32e-82	2.38e-80	0.55905	20.7629	conserved	conserved
CATG00000020700	CATG00000020700.1	intergenic	-2.61659	-1.60167	1.99e-05	0.000160086	0.10075	1.61227	-2.73413	1.52315	1.07e-16	1.27e-15	0.831535	5.35977	unconserved	unconserved
ENSG00000267262	CTC-232P5.3	antisense	-2.53678	-0.516353	2.29e-06	2.26e-05	0.052215	0.5518	-4.05682	-0.207203	4.5e-06	2.27e-05	0.08253	1.4345	unconserved	conserved
ENSG00000236404	RP11-125B21.2	divergent	-2.53636	0.631034	7.63e-07	8.35e-06	0.124645	1.37208	-3.16186	0.94823	8.15e-13	7.65e-12	0.412645	3.57292	conserved	conserved
ENSG00000268894	PLCE1-AS1	antisense	-2.52209	0.665926	7.21e-07	7.93e-06	0.18412	0.588505	-2.84751	0.0670367	2.57e-07	1.5e-06	0.24137	1.78659	unconserved	conserved
ENSG00000236452	AC123023.1	sense intronic	-2.46413	0.662062	8.11e-07	8.84e-06	0.087465	0.518165	-3.07945	-0.909843	0.00057966	0.00209948	0.08253	0.740515	unconserved	conserved
CATG00000051782	CATG00000051782.1	divergent	-2.46183	0.491629	1.41e-06	1.46e-05	0.15272	0.665285	-1.93957	-0.0670498	0.000597984	0.00215904	0.36205	1.36993	unconserved	conserved
ENSG00000226674	TEX41	intergenic	-2.44144	-0.105141	4.03e-06	3.76e-05	0.323245	1.82394	-4.59928	0.185798	1.72e-10	1.37e-09	0.076305	2.1196	conserved	conserved
ENSG00000251095	RP11-115D19.1	sense intronic	-2.4262	0.0228704	4.89e-06	4.5e-05	0.103205	0.883145	-2.19251	0.822042	3.59e-07	2.07e-06	0.67892	2.91579	unconserved	conserved
CATG00000006211	CATG00000006211.1	divergent	-2.3237	-1.71805	0.000168988	0.00108866	0.09783	0.533245	-3.17397	0.498972	3.14e-10	2.45e-09	0.29819	2.64761	conserved	conserved
ENSG00000243753	HLA-L	pseudogene	-2.32063	2.20445	6.39e-06	5.75e-05	0.76032	3.25907	-3.2717	1.58686	4.05e-17	4.91e-16	0.61587	5.73878	conserved	unconserved
ENSG00000249923	XXbac-B444P24.8	intergenic	-2.30818	-2.09259	0.000710592	0.00387813	0.015695	0.23626	-5.77084	-1.17545	0.00249496	0.00787819	0	0.573745	unconserved	conserved
ENSG00000267577	CTD-2587H24.5	divergent	-2.26897	2.03574	6.21e-07	6.94e-06	3.10322	13.2567	-1.91285	3.25806	1.7e-24	3e-23	4.42556	16.1253	unconserved	conserved
CATG00000038155	CATG00000038155.1	divergent	-2.11068	-1.34564	0.000289577	0.00174964	0.28969	1.19003	-1.92631	1.04257	6.97e-08	4.36e-07	0.90162	3.351	conserved	conserved
ENSG00000229278	RP11-483F11.7	divergent	-2.10131	0.295093	5.41e-05	0.000394382	0.07697	0.309205	-1.82663	-0.134155	0.00121287	0.00411178	0.3745	1.29597	conserved	unconserved
ENSG00000266010	GATA6-AS1	divergent	-1.98977	-1.36415	0.00064533	0.0035709	0.12899	0.45879	-1.71822	0.780097	1.76e-05	8.24e-05	0.825305	2.60108	conserved	conserved
ENSG00000260944	RP11-463O9.5	divergent	-1.94254	1.70803	2.25e-05	0.000178909	3.07652	14.3413	-2.41138	3.78693	6.74e-46	2.66e-44	4.84444	25.0123	conserved	conserved
ENSG00000237742	RP11-624M8.1	divergent	-1.93689	-0.704739	0.000272423	0.00165989	0.06791	0.342545	-2.52926	-0.585908	0.000676418	0.00241802	0.171285	0.96269	conserved	conserved
ENSG00000250697	CTD-2066L21.3	intergenic	-1.87283	2.59571	1.65e-05	0.000134765	1.13871	4.10508	-1.60966	2.48994	4.97e-13	4.74e-12	3.01008	8.97922	unconserved	conserved
ENSG00000231890	AC093391.2	divergent	-1.8568	-0.525859	0.000977328	0.00512985	0.0426	1.26649	-3.13542	0.473552	8.02e-10	6.04e-09	0.304415	2.52711	conserved	conserved
ENSG00000250548	RP11-47I22.2	divergent	-1.84202	-0.906248	0.000594622	0.0033289	0.131685	0.785895	-3.51256	0.937691	1.37e-15	1.51e-14	0.3239	3.78621	conserved	conserved
ENSG00000233251	AC007743.1	intergenic	-1.83228	-0.030104	0.00042683	0.00247715	0.40163	1.04476	-1.31548	1.00397	0.000270299	0.00104224	1.16247	2.8975	conserved	conserved
ENSG00000242242	PVRL3-AS1	intergenic	-1.79406	0.659563	0.000351415	0.00208112	0.702255	4.22856	-2.01112	1.90792	2.03e-10	1.61e-09	1.64439	6.5823	unconserved	conserved
ENSG00000248544	CTB-47B11.3	sense intronic	-1.72529	-1.03868	0.00126441	0.00642264	0.27816	0.79591	-3.69049	-1.10143	0.00183484	0.00599322	0.044375	0.66654	conserved	conserved
CATG00000108290	CATG00000108290.1	antisense	-1.72493	-0.738352	0.000994749	0.00520633	0.311565	2.06289	-2.81898	0.787534	1.08e-10	8.76e-10	0.432135	3.16594	unconserved	unconserved
ENSG00000260604	RP1-140K8.5	sense overlap RNA	-1.70484	4.11565	4.28e-06	3.98e-05	1.06421	2.98277	-1.35643	0.989203	0.000168561	0.000673555	1.14921	2.86038	conserved	unconserved
ENSG00000228787	NLGN4Y-AS1	antisense	-1.69889	1.62343	0.000251523	0.00154622	0.65225	2.80809	-1.54151	3.14821	2.56e-10	2.01e-09	4.90911	13.7454	unconserved	unconserved
ENSG00000237167	AC128709.2	intergenic	-1.6417	-0.963315	0.00180216	0.00876666	0.099795	0.52612	-3.43656	-0.281336	1.22e-06	6.59e-06	0.12068	1.36994	conserved	conserved
ENSG00000261824	LINC00662	intergenic	-1.63538	4.39343	2.85e-06	2.76e-05	4.43863	9.45386	-2.02237	3.64465	1.18e-31	2.79e-30	5.44786	21.5876	unconserved	unconserved
ENSG00000225383	SFTA1P	intergenic	-1.57286	2.29795	0.000351248	0.00208053	2.86621	11.2536	-1.30002	3.54688	2.23e-14	2.31e-13	7.31576	17.5418	unconserved	conserved
ENSG00000248187	RP11-184M15.1	intergenic	-1.52944	0.876802	0.00122508	0.00624129	0.864815	2.26482	-1.37281	1.17772	6.42e-05	0.000275382	1.32672	3.37898	unconserved	conserved
ENSG00000214548	MEG3	intergenic	-1.46871	6.68609	1.05e-05	8.99e-05	28.2923	68.6018	-1.67171	6.5429	1.45e-34	3.9e-33	47.9955	148.334	conserved	conserved
ENSG00000222041	LINC00152	intergenic	-1.40963	7.35513	1.9e-06	1.91e-05	124.818	287.12	-1.49655	8.72909	4.13e-32	9.94e-31	237.688	650.337	conserved	conserved
ENSG00000143429	AC027612.6	pseudogene	-1.37472	4.88291	2.71e-05	0.000212338	10.7496	23.9624	-1.36435	6.96206	1.18e-26	2.29e-25	74.8974	187.224	unconserved	unconserved
ENSG00000231074	HCG18	divergent	-1.1258	4.84287	0.000963458	0.00506906	3.97965	8.49032	-1.06135	3.20994	3.87e-09	2.75e-08	6.48883	13.0799	conserved	conserved
