# Supplementary material for: LETR1 is a lymphatic endothelial-specific lncRNA governing cell proliferation and migration through KLF4 and SEMA3C
Source: Nat Commun. 2021 Feb 10;12:925. doi: 10.1038/s41467-021-21217-0 (PMC7876020; doi:10.1038/s41467-021-21217-0)
Supplement: Supplementary file 13 — Supplementary Data 11 [file 41467_2021_21217_MOESM13_ESM.xlsx]

## Sheet: LETR1 Triplex
Supplementary Data 11
Identified TFO-TTS pairs in the 53 binding regions present in the 44 LETR1 gene targets after Triplexator analysis
minimum length: 10nt, max error rate: 20%, Min G-Content: 40%, RNA secondary structure probability: 0.95
Sequence-ID	TFO Start	TFO End	Chr	Start	End	Gene ID	Gene Name	TTS Start	TTS End	Score	Error-rate	Errors	Motif	Strand	Orientation	Guanine-rate
LETR1	72	83	chr19	35033390	35033498	ENSG00000105711	SCN1B	58	69	9	0.18	o3t7	Y	+	P	0.55
TFO: 5'- CCCgTCTTTCC -3'
|||*|||*|||
TTS: 5'- GGGAAGAGAGG -3'
3'- CCCTTCTCTCC -5'
LETR1	138	148	chr19	35033390	35033498	ENSG00000105711	SCN1B	58	68	8	0.2	t4t8	Y	+	P	0.6
TFO: 5'- CCCTCCTCCC -3'
||||*|||*|
TTS: 5'- GGGAAGAGAG -3'
3'- CCCTTCTCTC -5'
LETR1	214	225	chr19	35033390	35033498	ENSG00000105711	SCN1B	58	69	9	0.18	o1t6	Y	+	P	0.55
TFO: 5'- CgCTTCCCTCC -3'
|*||||*||||
TTS: 5'- GGGAAGAGAGG -3'
3'- CCCTTCTCTCC -5'
LETR1	217	228	chr19	35033390	35033498	ENSG00000105711	SCN1B	56	67	9	0.18	t6o8	Y	+	P	0.45
TFO: 5'- TTCCCTCCgCT -3'
||||||*|*||
TTS: 5'- AAGGGAAGAGA -3'
3'- TTCCCTTCTCT -5'
LETR1	209	221	chr19	35033390	35033498	ENSG00000105711	SCN1B	83	95	10	0.17	o5o8	Y	-	P	0.67
5'- CCTTCCCCTCCC -3'
TTS: 3'- GGAAGGGGAGGG -5'
|||||*||*|||
TFO: 3'- CCTTCgCCgCCC -5'
LETR1	218	231	chr19	35033390	35033498	ENSG00000105711	SCN1B	83	96	11	0.15	o2o5	Y	-	P	0.62
5'- CCTTCCCCTCCCT -3'
TTS: 3'- GGAAGGGGAGGGA -5'
||*||*|||||||
TFO: 3'- CCnTCgCCTCCCT -5'
LETR1	635	645	chr19	35033390	35033498	ENSG00000105711	SCN1B	31	41	8	0.2	b1d8	M	+	P	0.5
TFO: 5'- GcTGGGGTGT -3'
|*||||||*|
TTS: 5'- GcAGGGGAcA -3'
3'- CGTCCCCTGT -5'
LETR1	138	148	chr1	243501181	243501300	ENSG00000117020	AKT3	75	85	8	0.2	d2d7	Y	-	P	0.6
5'- CCATCCTACC -3'
TTS: 3'- GGtAGGAtGG -5'
||*||||*||
TFO: 3'- CCCTCCTCCC -5'
LETR1	635	645	chr1	12252226	12252329	ENSG00000048707	VPS13D	0	10	8	0.2	o1t6	M	+	P	0.5
TFO: 5'- GcTGGGGTGT -3'
|*||||*|||
TTS: 5'- GAAGGGAAGA -3'
3'- CTTCCCTTCT -5'
LETR1	217	227	chr9	100288846	100288954	ENSG00000119509	INVS	21	31	8	0.2	b1d5	Y	-	P	0.5
5'- CACCTGCCTT -3'
TTS: 3'- GtGGAcGGAA -5'
|*|||*||||
TFO: 3'- CgCCTCCCTT -5'
LETR1	140	150	chr13	43690418	43690537	ENSG00000120658	ENOX1	12	22	8	0.2	d5b8	Y	+	P	0.6
TFO: 5'- CTCCTCCCgC -3'
|||||*||*|
TTS: 5'- GAGGAtGGtG -3'
3'- CTCCTACCAC -5'
LETR1	614	624	chr1	78096937	78097042	ENSG00000137960	GIPC2	22	32	8	0.2	d1b3	R	+	A	0.7
TFO: 3'- GAGtGAGGGG -5'
|*|*||||||
TTS: 5'- GtGtGAGGGG -3'
3'- CACACTCCCC -5'
LETR1	635	645	chr16	14626224	14626326	ENSG00000140694	PARN	26	36	8	0.2	d4b8	M	+	A	0.5
TFO: 3'- TGTGGGGTcG -5'
||||*|||*|
TTS: 5'- AGAGtGGAtG -3'
3'- TCTCACCTAC -5'
LETR1	209	219	chr10	76024761	76024866	ENSG00000148655	C10orf11	45	55	8	0.2	b3b6	Y	+	P	0.6
TFO: 5'- CCCgCCgCTT -3'
|||*||*|||
TTS: 5'- GGGtGGtGAA -3'
3'- CCCACCACTT -5'
LETR1	218	228	chr10	76024761	76024866	ENSG00000148655	C10orf11	44	54	8	0.2	d4b7	Y	+	P	0.6
TFO: 5'- TCCCTCCgCT -3'
||||*||*||
TTS: 5'- AGGGtGGtGA -3'
3'- TCCCACCACT -5'
LETR1	114	124	chr8	130312458	130312562	ENSG00000153317	ASAP1	60	70	8	0.2	o2o6	R	-	A	0.5
5'- CCTTCTCTCC -3'
TTS: 3'- GGAAGAGAGG -5'
||*|||*|||
TFO: 5'- GGcAGAcAGG -3'
LETR1	134	144	chr1	76129553	76129659	ENSG00000184005	ST6GALNAC3	54	64	8	0.2	d1b3	Y	+	P	0.6
TFO: 5'- TCCgCCCTCC -3'
|*|*||||||
TTS: 5'- AtGtGGGAGG -3'
3'- TACACCCTCC -5'
LETR1	136	146	chr1	76129553	76129659	ENSG00000184005	ST6GALNAC3	56	66	8	0.2	b1d8	Y	+	P	0.7
TFO: 5'- CgCCCTCCTC -3'
|*||||||*|
TTS: 5'- GtGGGAGGtG -3'
3'- CACCCTCCAC -5'
LETR1	213	223	chr15	71472647	71472768	ENSG00000187720	THSD4	17	27	8	0.2	t4o7	Y	-	P	0.6
5'- TCCCCTCTCC -3'
TTS: 3'- AGGGGAGAGG -5'
||||*||*||
TFO: 3'- TCCCTTCgCC -5'
LETR1	593	603	chr15	71472647	71472768	ENSG00000187720	THSD4	17	27	8	0.2	o1o8	R	-	A	0.5
5'- TCCCCTCTCC -3'
TTS: 3'- AGGGGAGAGG -5'
|*||||||*|
TFO: 5'- AtGGGAGAtG -3'
LETR1	591	601	chr15	71472647	71472768	ENSG00000187720	THSD4	15	25	8	0.2	b1o3	R	-	A	0.5
5'- CATCCCCTCT -3'
TTS: 3'- GtAGGGGAGA -5'
|*|*||||||
TFO: 5'- GcAtGGGAGA -3'
LETR1	635	645	chr15	71472647	71472768	ENSG00000187720	THSD4	15	25	9	0.1	b1	M	-	A	0.6
5'- CATCCCCTCT -3'
TTS: 3'- GtAGGGGAGA -5'
|*||||||||
TFO: 5'- GcTGGGGTGT -3'
LETR1	73	83	chr4	7678253	7678371	ENSG00000196526	AFAP1	34	44	8	0.2	o2d5	Y	+	P	0.5
TFO: 5'- CCgTCTTTCC -3'
||*||*||||
TTS: 5'- GGAAGcAAGG -3'
3'- CCTTCGTTCC -5'
LETR1	134	145	chr4	7678253	7678371	ENSG00000196526	AFAP1	26	37	9	0.18	b3t5	Y	+	P	0.55
TFO: 5'- TCCgCCCTCCT -3'
|||*|*|||||
TTS: 5'- AGGcGAGAGGA -3'
3'- TCCGCTCTCCT -5'
LETR1	138	148	chr3	53168698	53168801	ENSG00000163932	PRKCD	81	91	8	0.2	t2d4	Y	+	P	0.6
TFO: 5'- CCCTCCTCCC -3'
||*|*|||||
TTS: 5'- GGAAtGAGGG -3'
3'- CCTTACTCCC -5'
LETR1	615	625	chr22	50530709	50530815	ENSG00000025708	TYMP	49	59	8	0.2	o3b7	M	+	P	0.6
TFO: 5'- GGGaGTGaGT -3'
|||*|||*||
TTS: 5'- GGGGGAGcGA -3'
3'- CCCCCTCGCT -5'
LETR1	595	605	chr20	396500	396644	ENSG00000101255	TRIB3	41	51	8	0.2	b4b6	M	-	P	0.6
5'- TCCTGCACCC -3'
TTS: 3'- AGGAcGtGGG -5'
||||*|*|||
TFO: 3'- TGGTaGaGGG -5'
LETR1	135	145	chr9	107489971	107490077	ENSG00000136826	KLF4	93	103	8	0.2	b2d4	Y	+	P	0.6
TFO: 5'- CCgCCCTCCT -3'
||*|*|||||
TTS: 5'- GGcGcGAGGA -3'
3'- CCGCGCTCCT -5'
LETR1	182	192	chr9	107489971	107490077	ENSG00000136826	KLF4	76	86	8	0.2	b1b5	R	-	A	0.7
5'- CGTCCGCCCC -3'
TTS: 3'- GcAGGcGGGG -5'
|*|||*||||
TFO: 5'- GcAGGtGGGG -3'
LETR1	138	148	chr2	30318983	30319089	ENSG00000213626	LBH	26	36	8	0.2	d1d4	Y	+	P	0.6
TFO: 5'- CCCTCCTCCC -3'
|*||*|||||
TTS: 5'- GtGAtGAGGG -3'
3'- CACTACTCCC -5'
