# Supplementary material for: LETR1 is a lymphatic endothelial-specific lncRNA governing cell proliferation and migration through KLF4 and SEMA3C
Source: Nat Commun. 2021 Feb 10;12:925. doi: 10.1038/s41467-021-21217-0 (PMC7876020; doi:10.1038/s41467-021-21217-0)
Supplement: Supplementary file 15 — Supplementary Data 13 [file 41467_2021_21217_MOESM15_ESM.xlsx]

## Sheet: list of Primers, siRNAs, AB
Supplementary Data 13
List of primers, siRNAs and antibodies
qPCR primers
Gene Name	Forward	Reverse
18S rRNA	CTACCACATCCAAGGAAGCA	TTTTTCGTCACTACCTCCCCG
FLT1 (VEGFR1)	CCCTTATGATGCCAGCAAGTG	CCAAAAGCCCCTCTTCCAA
FLT4 (VEGFR3)	TCTGCTACAGCTTCCAGGTGG	GCAGCCAGGTCTCTGTGGAT
GAPDH	GAAATCCCATCACCATCTTCCAGG	GAGCCCCAGCCTTCTCCATG
H2BK	CTCCGTATACGTGTACAAGGT	CTTAGAGGAGATGCCGGTG
KLF4	CCCACATGAAGCGACTTCCC	CAGGTCCAGGAGATCGTTGAA
LETR1	TGCAAGGGAAAGAATTCAGAG	CATCTCAATTTCTCCATCTTAGGG
LETR1-2	CACCAAGGAATGTAAATCTCTGT	TCCCCACTAGGCCTCCAATA
LETR1-3	CACCAAGAAGACACCTGCCTGA	GAAAGAAGCTGTGTGGCAAG
LINC00973	TGGCTGCAGTAATGAGTAGAG	CGGACAAATGATTATGCTTCC
LINC01013	CAGTGGGAGAACAAGGAGAG	TTAGCTGAGACAGAAGCTACTG
MALAT1	AGCAGACACACGTATGCGAA	GTGGTTCCCAATCCCCACAT
NRP1	CTCCACGCGATTCATCAGGA	CCACCTGTGAGCTGGAAGTC
PDPN	CAGTTGAGAAAGATGGTTTGTC	GATGATTGCACCAATGAAGC
PECAM1 (CD31)	TTCTGCTCTGTTCAAGCCT	TAGAACAGCATCTGGTGCT
PROX1	ACAAAAATGGTGGCACGGA	CCTGATGTACTTCGGAGCCTG
RP11-536O18.1	GGACACTGTTTCAAGATTCCTG	TGTACGCTTGTGATTACCCT
RPLP0	CAGATTGGCTACCCAACTGTT	GGGAAGGTGTAATCCGTCTCC
SEMA3C	CCAAATGGCTAAGTGAACCT	AGTACACCTTAGCATCATTTGG
qPCR primers for ChIP
Gene Name	Forward	Reverse
GAPDH TSS	GCCCCCGGTTTCTATAAATTG	GTCGAACAGGAGGAGCAGAGA
KLF4 LETR1 binding site	GTTCGAAGCCCGCGAAGAC	CGCGGATAATCGCGCTCT
KLF4 TSS	GCGCGTTCCTTACTTATAACTTCC	TAGCAACGATGGAAGGGAGC
MYT	AGCAACTGTTCTCTATTCACC	CCAACAGACTTCATAAGCTCC
SEMA3C LETR1 binding site	CCGAAGATGGTTATTGCAGAGG	CCCAGGTGCTGATGGAATGT
SEMA3C TSS	GCTCAATCAAGCACCTCGGA	GTAATCGGACACCAAGAGCG
UNTR	CTGTACCTGGGGTTCATTCATT	CAGTAAGCCGTTCACTCTCACA
sgRNA sequences
Gene Name	Oligo 1	Oligo 2
sgRNA scramble control	CACCGGACATCCTAATACGCGAGCT	AAACAGCTCGCGTATTAGGATGTCC
sgRNA LETR1 1	CACCGCATCAGTCCGAAATTATTCGGGG	AAACCCCCGAATAATTTCGGACTGATGC
sgRNA LETR1 2	CACCGGCGCGCGCCCGTCTTTCCCTCGG	AAACCCGAGGGAAAGACGGGCGCGCGCC
sgRNA LETR1 3	CACCGGAGAAAGGAAAACGCGCTATGGG	AAACCCCATAGCGCGTTTTCCTTTCTCC
bold: flanking sequence for cloning
Cloning primers
for pcDNA3.1 destination plasmid
Gene Name	Forward	Reverse
LETR1 sense	TACGATGGATCCCAGACAGGCCATCCATCA	TAAGCATCTAGAGGATGTGAAAACATTTATTAATTGCATC
LETR1 antisense	TTCTGAGGATCCGGATGTGAAAACATTTATTAATTGCATC	AATCGATCTAGACAGACAGGCCATCCATCA
for pCDH destination plasmid
Gene Name	Forward	Reverse
LETR1	TACGATGGATCCCAGACAGGCCATCCATCA	TAAGCAGCGGCCGCGGATGTGAAAACATTTATTAATTGCATC
SEMA3C	TAAGCAGGATCCGCCACCATGGCATTCCGGACAATTT	TAAGCAGCGGCCGCTTATGACTCTGGCAACTGATTCC
bold: restriction site
bold; underlined: Kozak Sequence
Underlined: extra bases
siRNA sequence
Gene Name	Sequence	Order No.
siRNA KLF4_1	ACGAAGAGGAGGCUGACGCUGACGA	KLF4HSS190183
siRNA KLF4_2	UUCAGCACGAACUUGCCCAUCAGCC	KLF4HSS190182
Antibodies
Antibody Name	Company	Order No.
Donkey Alexa488-conjugated anti-mouse secondary antibody	Thermo Fisher Scientific	Cat#: A21202
Donkey Alexa488-conjugated anti-rabbit secondary antibody	Thermo Fisher Scientific	Cat#: A21206
Goat HRP-conjugated secondary anti-mouse IgG antibody	Dako	Cat#: P0447
Goat HRP-conjugated secondary anti-rabbit IgG antibody	Dako	Cat#: P0448
Mouse Alexa647-conjugated anti-human podoplanin antibody	Novus Biologicals	Clone 18H5; Cat#: NB600-1013AF647
Mouse anti-human CD31 antibody	Dako	Clone JC70A; Cat#: M0823
Mouse anti-human CD34 biotinylated antibody	Thermo Fisher Scientific	Clone 581; Cat#: CD34-581-15
Mouse anti-human Ki-67 antibody	Dako	Cat#: M7240
Mouse anti-human RBBP7 antibody	Origene	Clone: OTI3A12 Cat#: TA503809
Mouse anti-human RNA Pol II antibody	Sigma	Cat#: 17-620
Mouse anti-rabbit IgG conformation-specific secondary antibody	Cell Signaling	Cat#: 3678
Mouse FITC-conjugated anti-human CD45 antibody	Biolegend	Clone HI30; Cat#: 304006
Mouse IgG isotype control antibody	R&D Systems	Clone 11711; Cat#: MAB002
Mouse IgG isotype control antibody	Sigma	Cat#: 17-620
Mouse PE-conjugated anti-human CD31 antibody	BD Pharmingen	Clone WM59; Cat#: 550389
Rabbit anti-beta-actin antibody	Abcam	Cat#: ab8227
Rabbit anti-cleaved caspase 3 (Asp175) antibody	Cell Signaling	Cat#: 9661
Rabbit anti-histone H3 antibody	Sigma	Cat#: H0164
Rabbit anti-human GAPDH antibody	Sigma	Cat#: G9545
Rabbit anti-human H3K27me3 antibody	Diagenode	Cat#: C15410195
Rabbit anti-human H3K4me3 antibody	Diagenode	Cat#: C15410003-50
Rabbit anti-human RBBP7 antibody	Cell Signaling	Cat#: 6882
Rabbit anti-human SEMA3C	Thermo Fisher Scientific	Cat#: PA5-67973
Rabbit anti-human vWF antibody	Dako	Cat#: A0082
Rabbit HRP-conjugated secondary anti-goat IgG antibody	R&D Systems	Cat#: HF017
Rabbit IgG isotype control antibody	Sigma	Cat#: I5006
Rat eFluor 450-conjugated anti-human Ki-67 antibody	ebioscience	Clone: SolA15; Cat#: 48-5698-80
